# Supplementary material for: CoIn dual-atom catalyst for hydrogen peroxide production via oxygen reduction reaction in acid
Source: Nat Commun. 2023 Aug 8;14:4766. doi: 10.1038/s41467-023-40467-8 (PMC10409757; doi:10.1038/s41467-023-40467-8)
Supplement: Supplementary file 3 — Source Data [file 41467_2023_40467_MOESM3_ESM.xlsx]

## Sheet: Fig.1
Figure1b	site	ΔGOH		Figure1d	s-Covav		d-CoAlOH		d-CoGaOH		d-CoInOH			Figure 1e	s-Covav		d-CoAlOH		d-CoGaOH		d-CoInOH			Figure 1f					Figure 1g				Figrue 1h
	OH@Al	-0.4249			Energy	DOS	Energy	DOS	Energy	DOS	Energy	DOS			Energy	COHP	Energy	COHP	Energy	COHP	Energy	COHP			electron number	icohp	ΔGOOH			ΔGOOH	UL			GOOH
	OH@Ga	-0.2197			-21.7061	0	-21.9294	0	-21.9729	0	-21.9805	0			-10.0251	0	-10.0251	0	-10.0251	0	-10.0251	0			--	--	--		d-CoIn	3.3732	-0.1568		s-Co	-0.27069
	OH@In	0.0662			-21.6971	0	-21.9194	0	-21.9629	0	-21.9715	0			-9.97494	-0.00091	-9.97494	-0.00052	-9.97494	-0.00034	-9.97494	-0.0006		d-CoAlOH	8.60636	-2.49687	4.0818		d-CoAl	2.9863	-0.5437		d-CoInOH	-0.0488
	OH@Co(Al)	1.2691			-21.6881	0	-21.9104	0	-21.9529	0	-21.9615	0			-9.92481	-0.00127	-9.92481	-0.00021	-9.92481	-0.00027	-9.92481	-0.00046		d-CoGaOH	8.60129	-2.49357	4.0904		d-CoGa	3.1072	-0.4228		d-CoAlOH	-0.1432
	OH@Co(Ga)	1.0962			-21.6781	0	-21.9004	0	-21.9439	0	-21.9525	0			-9.87469	-0.00187	-9.87469	-1e-05	-9.87469	0	-9.87469	-0.00017		d-CoInOH	8.57734	-2.48686	4.1762		s-Co	3.95431	0.42431		d-CoGaOH	-0.1346
	OH@Co(In)	1.0615			-21.6691	0	-21.8914	0	-21.9339	0	-21.9425	0			-9.82456	-0.00156	-9.82456	0.00014	-9.82456	7e-05	-9.82456	-0.00024		s-Covac	8.47533	-2.34159	4.3881		d-CoInOH	4.1762	0.6462		s-CoVac	0.1631
					-21.6591	0	-21.8814	0	-21.9249	0	-21.9325	0			-9.77444	-0.00136	-9.77444	0.00032	-9.77444	0	-9.77444	-0.00036							d-CoAlOH	4.0818	0.5518
					-21.6501	0	-21.8724	0	-21.9149	0	-21.9235	0			-9.72431	-0.00197	-9.72431	0.00036	-9.72431	-0.00018	-9.72431	-0.00042							d-CoGaOH	4.0904	0.5604
					-21.6401	0	-21.8624	0	-21.9059	0	-21.9135	0			-9.67419	-0.00195	-9.67419	-0.0001	-9.67419	-0.00042	-9.67419	-0.00056							s-CoVac	4.3881	0.5319
					-21.6311	0	-21.8524	0	-21.8959	0	-21.9045	0			-9.62406	-0.0023	-9.62406	-0.00025	-9.62406	-0.00064	-9.62406	-0.00085
					-21.6211	0	-21.8434	0	-21.8859	0	-21.8945	0			-9.57393	-0.00208	-9.57393	-0.00031	-9.57393	-0.00086	-9.57393	-0.00093
					-21.6121	0	-21.8334	0	-21.8769	0	-21.8855	0			-9.52381	-0.00212	-9.52381	-0.00058	-9.52381	-0.00094	-9.52381	-0.00112
					-21.6021	0	-21.8244	0	-21.8669	0	-21.8755	0			-9.47368	-0.00315	-9.47368	-0.00059	-9.47368	-0.00126	-9.47368	-0.00139
					-21.5931	0	-21.8144	0	-21.8579	0	-21.8665	0			-9.42356	-0.00418	-9.42356	-0.00094	-9.42356	-0.00188	-9.42356	-0.0024
					-21.5831	0	-21.8044	0	-21.8479	0	-21.8565	0			-9.37343	-0.00352	-9.37343	-0.00154	-9.37343	-0.00172	-9.37343	-0.00317
					-21.5741	0	-21.7954	0	-21.8379	0	-21.8465	0			-9.32331	-0.00505	-9.32331	-0.00147	-9.32331	-0.00123	-9.32331	-0.00323
					-21.5651	0	-21.7854	0	-21.8289	0	-21.8375	0			-9.27318	-0.01104	-9.27318	-0.00131	-9.27318	-0.00146	-9.27318	-0.00225
					-21.5551	0	-21.7764	0	-21.8189	0	-21.8275	0			-9.22306	-0.01648	-9.22306	-0.00156	-9.22306	-0.00278	-9.22306	-0.00272
					-21.5461	0	-21.7664	0	-21.8099	0	-21.8185	0			-9.17293	-0.01427	-9.17293	-0.00251	-9.17293	-0.00379	-9.17293	-0.00374
					-21.5361	0	-21.7564	0	-21.7999	0	-21.8085	0			-9.12281	-0.01068	-9.12281	-0.00402	-9.12281	-0.0072	-9.12281	-0.00591
					-21.5271	0	-21.7474	0	-21.7899	0	-21.7995	0			-9.07268	-0.01324	-9.07268	-0.00872	-9.07268	-0.00963	-9.07268	-0.01123
					-21.5171	0	-21.7374	0	-21.7809	0	-21.7895	0			-9.02256	-0.01731	-9.02256	-0.00932	-9.02256	-0.00641	-9.02256	-0.01072
					-21.5081	0	-21.7284	0	-21.7709	0	-21.7805	0			-8.97243	-0.02269	-8.97243	-0.00765	-8.97243	-0.00681	-8.97243	-0.01002
					-21.4981	0	-21.7184	0	-21.7619	0	-21.7705	0			-8.92231	-0.03819	-8.92231	-0.00826	-8.92231	-0.00886	-8.92231	-0.01237
					-21.4891	0	-21.7094	0	-21.7519	0	-21.7615	0			-8.87218	-0.0376	-8.87218	-0.01148	-8.87218	-0.01313	-8.87218	-0.01303
					-21.4791	0	-21.6994	0	-21.7419	0	-21.7515	0			-8.82206	-0.05115	-8.82206	-0.01656	-8.82206	-0.01516	-8.82206	-0.02199
					-21.4701	0	-21.6894	0	-21.7329	0	-21.7415	0			-8.77193	-0.07502	-8.77193	-0.0222	-8.77193	-0.0198	-8.77193	-0.03193
					-21.4611	0	-21.6804	0	-21.7229	0	-21.7325	0			-8.7218	-0.11698	-8.7218	-0.02433	-8.7218	-0.02646	-8.7218	-0.02798
					-21.4511	0	-21.6704	0	-21.7139	0	-21.7225	0			-8.67168	-0.1738	-8.67168	-0.0216	-8.67168	-0.03167	-8.67168	-0.02613
					-21.4421	0	-21.6614	0	-21.7039	0	-21.7135	0			-8.62155	-0.2959	-8.62155	-0.04732	-8.62155	-0.04092	-8.62155	-0.06983
					-21.4321	0	-21.6514	0	-21.6949	0	-21.7035	0			-8.57143	-0.97683	-8.57143	-0.0915	-8.57143	-0.07867	-8.57143	-0.16149
					-21.4231	0	-21.6414	0	-21.6849	0	-21.6945	0			-8.5213	-2.45683	-8.5213	-0.23335	-8.5213	-0.22699	-8.5213	-0.51939
					-21.4131	0	-21.6324	0	-21.6749	0	-21.6845	0			-8.47118	-2.01493	-8.47118	-0.76397	-8.47118	-0.56335	-8.47118	-1.4794
					-21.4041	0	-21.6224	0	-21.6659	0	-21.6755	0			-8.42105	-0.67317	-8.42105	-1.78513	-8.42105	-1.55062	-8.42105	-2.40487
					-21.3941	0	-21.6134	0	-21.6559	0	-21.6655	0			-8.37093	-0.23547	-8.37093	-2.51684	-8.37093	-2.71461	-8.37093	-1.84703
					-21.3851	0	-21.6034	0	-21.6469	0	-21.6555	0			-8.3208	-0.1172	-8.3208	-1.35666	-8.3208	-1.54592	-8.3208	-0.67131
					-21.3751	0	-21.5934	0	-21.6369	0	-21.6465	0			-8.27068	-0.08071	-8.27068	-0.32787	-8.27068	-0.38283	-8.27068	-0.23968
					-21.3661	0	-21.5844	0	-21.6269	0	-21.6365	0			-8.22055	-0.04488	-8.22055	-0.10537	-8.22055	-0.13434	-8.22055	-0.10062
					-21.3561	0	-21.5744	0	-21.6179	0	-21.6275	0			-8.17043	-0.03009	-8.17043	-0.04692	-8.17043	-0.06713	-8.17043	-0.04232
					-21.3471	0	-21.5654	0	-21.6079	0	-21.6175	0			-8.1203	-0.01915	-8.1203	-0.03833	-8.1203	-0.03723	-8.1203	-0.04849
					-21.3381	0	-21.5554	0	-21.5989	0	-21.6085	0			-8.07018	-0.01004	-8.07018	-0.01796	-8.07018	-0.01008	-8.07018	-0.02917
					-21.3281	0	-21.5464	0	-21.5889	0	-21.5985	0			-8.02005	-0.00779	-8.02005	-0.00705	-8.02005	-0.00801	-8.02005	-0.0085
					-21.3191	0	-21.5364	0	-21.5789	0	-21.5895	0			-7.96992	-0.00414	-7.96992	-0.00719	-7.96992	-0.00802	-7.96992	-0.00784
					-21.3091	0	-21.5264	0	-21.5699	0	-21.5795	0			-7.9198	0.00042	-7.9198	-0.00443	-7.9198	-0.00628	-7.9198	-0.00731
					-21.3001	0	-21.5174	0	-21.5599	0	-21.5695	0			-7.86967	0.00131	-7.86967	-0.00451	-7.86967	-0.0056	-7.86967	-0.00614
					-21.2901	0	-21.5074	0	-21.5509	0	-21.5605	0			-7.81955	0.00077	-7.81955	-0.00365	-7.81955	-0.00301	-7.81955	-0.00385
					-21.2811	0	-21.4984	0	-21.5409	0	-21.5505	0			-7.76942	0.00374	-7.76942	-0.00196	-7.76942	-0.00058	-7.76942	-0.00238
					-21.2711	0	-21.4884	0	-21.5309	0	-21.5415	0			-7.7193	0.00539	-7.7193	-0.00118	-7.7193	-4e-05	-7.7193	-0.00135
					-21.2621	0	-21.4784	0	-21.5219	0	-21.5315	0			-7.66917	0.00233	-7.66917	-0.00243	-7.66917	-0.00192	-7.66917	-0.00104
					-21.2521	0	-21.4694	0	-21.5119	0	-21.5225	0			-7.61905	-0.00049	-7.61905	-0.0013	-7.61905	-0.00044	-7.61905	-0.0011
					-21.2431	0	-21.4594	0	-21.5029	0	-21.5125	0			-7.56892	-0.00032	-7.56892	0.00224	-7.56892	0.00254	-7.56892	0.00097
					-21.2331	0	-21.4504	0	-21.4929	0	-21.5035	0			-7.5188	0.00434	-7.5188	0.00754	-7.5188	0.01316	-7.5188	0.0069
					-21.2241	0	-21.4404	0	-21.4829	0	-21.4935	0			-7.46867	0.01148	-7.46867	0.01966	-7.46867	0.02314	-7.46867	0.01989
					-21.2151	0	-21.4304	0	-21.4739	0	-21.4835	0			-7.41855	0.01777	-7.41855	0.01731	-7.41855	0.01236	-7.41855	0.01461
					-21.2051	0	-21.4214	0	-21.4639	0	-21.4745	0			-7.36842	0.0171	-7.36842	0.00538	-7.36842	0.00275	-7.36842	0.00297
					-21.1961	0	-21.4114	0	-21.4549	0	-21.4645	0			-7.3183	0.00618	-7.3183	-7e-05	-7.3183	0.00029	-7.3183	-0.00066
					-21.1861	0	-21.4024	0	-21.4449	0	-21.4555	0			-7.26817	0.00293	-7.26817	-0.00099	-7.26817	-0.00034	-7.26817	-0.00043
					-21.1771	0	-21.3924	0	-21.4359	0	-21.4455	0			-7.21805	0.00579	-7.21805	-0.00151	-7.21805	-0.00074	-7.21805	-0.00164
					-21.1671	0	-21.3834	0	-21.4259	0	-21.4365	0			-7.16792	0.00368	-7.16792	-0.00137	-7.16792	-0.00104	-7.16792	-0.00225
					-21.1581	0	-21.3734	0	-21.4159	0	-21.4265	0			-7.11779	0.0021	-7.11779	-0.00255	-7.11779	-0.00282	-7.11779	-0.00405
					-21.1481	0	-21.3634	0	-21.4069	0	-21.4175	0			-7.06767	0.00336	-7.06767	-0.00568	-7.06767	-0.0054	-7.06767	-0.0066
					-21.1391	0	-21.3544	0	-21.3969	0	-21.4075	0			-7.01754	-0.00349	-7.01754	-0.00879	-7.01754	-0.00979	-7.01754	-0.0115
					-21.1291	0	-21.3444	0	-21.3879	0	-21.3975	0			-6.96742	-0.00455	-6.96742	-0.01353	-6.96742	-0.01278	-6.96742	-0.01891
					-21.1201	0	-21.3354	0	-21.3779	0	-21.3885	0			-6.91729	-0.0075	-6.91729	-0.00805	-6.91729	-0.00276	-6.91729	-0.00557
					-21.1111	0	-21.3254	0	-21.3679	0	-21.3785	0			-6.86717	-0.02185	-6.86717	0.00175	-6.86717	0.00439	-6.86717	0.00282
					-21.1011	0	-21.3154	0	-21.3589	0	-21.3695	0			-6.81704	-0.013	-6.81704	-0.00682	-6.81704	-0.00647	-6.81704	-0.00497
					-21.0921	0	-21.3064	0	-21.3489	0	-21.3595	0			-6.76692	-0.00935	-6.76692	-0.01816	-6.76692	-0.01388	-6.76692	-0.01307
					-21.0821	0	-21.2964	0	-21.3399	0	-21.3505	0			-6.71679	-0.01267	-6.71679	-0.0193	-6.71679	-0.01317	-6.71679	-0.01229
					-21.0731	0	-21.2874	0	-21.3299	0	-21.3405	0			-6.66667	-0.01792	-6.66667	-0.02942	-6.66667	-0.02523	-6.66667	-0.01698
					-21.0631	0	-21.2774	0	-21.3199	0	-21.3315	0			-6.61654	-0.03996	-6.61654	-0.04992	-6.61654	-0.04032	-6.61654	-0.03134
					-21.0541	0	-21.2674	0	-21.3109	0	-21.3215	0			-6.56642	-0.05249	-6.56642	-0.04624	-6.56642	-0.03784	-6.56642	-0.03583
					-21.0441	0	-21.2584	0	-21.3009	0	-21.3115	0			-6.51629	-0.06706	-6.51629	-0.04734	-6.51629	-0.04727	-6.51629	-0.0481
					-21.0351	0	-21.2484	0	-21.2919	0	-21.3025	0			-6.46617	-0.13405	-6.46617	-0.1069	-6.46617	-0.10565	-6.46617	-0.09489
					-21.0251	0	-21.2394	0	-21.2819	0	-21.2925	0			-6.41604	-0.27228	-6.41604	-0.25397	-6.41604	-0.18798	-6.41604	-0.15645
					-21.0161	0	-21.2294	0	-21.2719	0	-21.2835	0			-6.36591	-0.38663	-6.36591	-0.37907	-6.36591	-0.22471	-6.36591	-0.18118
					-21.0061	0	-21.2204	0	-21.2629	0	-21.2735	0			-6.31579	-0.33567	-6.31579	-0.51638	-6.31579	-0.38634	-6.31579	-0.2831
					-20.9971	0	-21.2104	0	-21.2529	0	-21.2645	0			-6.26566	-0.41434	-6.26566	-0.66758	-6.26566	-0.62822	-6.26566	-0.51226
					-20.9881	0	-21.2004	0	-21.2439	0	-21.2545	0			-6.21554	-0.66643	-6.21554	-0.91541	-6.21554	-0.82453	-6.21554	-0.74813
					-20.9781	0	-21.1914	0	-21.2339	0	-21.2455	0			-6.16541	-0.95676	-6.16541	-0.94202	-6.16541	-0.92752	-6.16541	-0.90146
					-20.9691	0	-21.1814	0	-21.2249	0	-21.2355	0			-6.11529	-0.599	-6.11529	-0.54151	-6.11529	-0.70468	-6.11529	-0.76881
					-20.9591	0	-21.1724	0	-21.2149	0	-21.2265	0			-6.06516	-0.30158	-6.06516	-0.33243	-6.06516	-0.43893	-6.06516	-0.4933
					-20.9501	0	-21.1624	0	-21.2049	0	-21.2165	0			-6.01504	-0.22245	-6.01504	-0.15888	-6.01504	-0.22065	-6.01504	-0.23164
					-20.9401	0	-21.1524	0	-21.1959	0	-21.2065	0			-5.96491	-0.10764	-5.96491	-0.09921	-5.96491	-0.13468	-5.96491	-0.13627
					-20.9311	0	-21.1434	0	-21.1859	0	-21.1975	0			-5.91479	-0.09899	-5.91479	-0.10891	-5.91479	-0.12679	-5.91479	-0.13495
					-20.9211	0	-21.1334	0	-21.1769	0	-21.1875	0			-5.86466	-0.12357	-5.86466	-0.10857	-5.86466	-0.09388	-5.86466	-0.10223
					-20.9121	0	-21.1244	0	-21.1669	0	-21.1785	0			-5.81454	-0.1721	-5.81454	-0.1494	-5.81454	-0.11561	-5.81454	-0.13496
					-20.9021	0	-21.1144	0	-21.1569	0	-21.1685	0			-5.76441	-0.25801	-5.76441	-0.24234	-5.76441	-0.19418	-5.76441	-0.18825
					-20.8931	0	-21.1044	0	-21.1479	0	-21.1595	0			-5.71429	-0.40336	-5.71429	-0.23142	-5.71429	-0.20199	-5.71429	-0.1416
					-20.8831	0	-21.0954	0	-21.1379	0	-21.1495	0			-5.66416	-0.50548	-5.66416	-0.1574	-5.66416	-0.14787	-5.66416	-0.12374
					-20.8741	0	-21.0854	0	-21.1289	0	-21.1405	0			-5.61404	-0.81838	-5.61404	-0.16528	-5.61404	-0.14095	-5.61404	-0.18565
					-20.8651	0	-21.0764	0	-21.1189	0	-21.1305	0			-5.56391	-1.10044	-5.56391	-0.41707	-5.56391	-0.32688	-5.56391	-0.64651
					-20.8551	0	-21.0664	0	-21.1089	0	-21.1205	0			-5.51378	-0.82306	-5.51378	-1.0935	-5.51378	-1.03788	-5.51378	-1.24829
					-20.8461	0	-21.0574	0	-21.0999	0	-21.1115	0			-5.46366	-0.32883	-5.46366	-0.90264	-5.46366	-1.09009	-5.46366	-0.83067
					-20.8361	0	-21.0474	0	-21.0899	0	-21.1015	0			-5.41353	-0.0932	-5.41353	-0.30373	-5.41353	-0.40401	-5.41353	-0.24768
					-20.8271	0	-21.0374	0	-21.0809	0	-21.0925	0			-5.36341	-0.05189	-5.36341	-0.08732	-5.36341	-0.09859	-5.36341	-0.0963
					-20.8171	0	-21.0284	0	-21.0709	0	-21.0825	0			-5.31328	-0.02814	-5.31328	-0.04916	-5.31328	-0.06523	-5.31328	-0.10585
					-20.8081	0	-21.0184	0	-21.0609	0	-21.0735	0			-5.26316	-0.0211	-5.26316	-0.07139	-5.26316	-0.11477	-5.26316	-0.18228
					-20.7981	0	-21.0094	0	-21.0519	0	-21.0635	0			-5.21303	-0.03137	-5.21303	-0.11454	-5.21303	-0.15439	-5.21303	-0.17716
					-20.7891	0	-20.9994	0	-21.0419	0	-21.0545	0			-5.16291	-0.05321	-5.16291	-0.10902	-5.16291	-0.12367	-5.16291	-0.09468
					-20.7791	0	-20.9894	0	-21.0329	0	-21.0445	0			-5.11278	-0.04381	-5.11278	-0.07447	-5.11278	-0.09618	-5.11278	-0.06868
					-20.7701	0	-20.9804	0	-21.0229	0	-21.0345	0			-5.06266	-0.02115	-5.06266	-0.06853	-5.06266	-0.07382	-5.06266	-0.05777
					-20.7601	0	-20.9704	0	-21.0129	0	-21.0255	0			-5.01253	-0.0141	-5.01253	-0.03754	-5.01253	-0.0468	-5.01253	-0.06129
					-20.7511	0	-20.9614	0	-21.0039	0	-21.0155	0			-4.96241	-0.0133	-4.96241	-0.03125	-4.96241	-0.04799	-4.96241	-0.05097
					-20.7421	0	-20.9514	0	-20.9939	0	-21.0065	0			-4.91228	-0.02631	-4.91228	-0.05687	-4.91228	-0.0686	-4.91228	-0.05642
					-20.7321	0	-20.9414	0	-20.9849	0	-20.9965	0			-4.86216	-0.03034	-4.86216	-0.08109	-4.86216	-0.07074	-4.86216	-0.05985
					-20.7231	0	-20.9324	0	-20.9749	0	-20.9875	0			-4.81203	-0.0218	-4.81203	-0.05648	-4.81203	-0.04195	-4.81203	-0.03427
					-20.7131	0	-20.9224	0	-20.9659	0	-20.9775	0			-4.7619	-0.02129	-4.7619	-0.03576	-4.7619	-0.0335	-4.7619	-0.01583
					-20.7041	0	-20.9134	0	-20.9559	0	-20.9685	0			-4.71178	-0.02543	-4.71178	-0.02174	-4.71178	-0.01716	-4.71178	-0.00875
					-20.6941	0	-20.9034	0	-20.9459	0	-20.9585	0			-4.66165	-0.01313	-4.66165	-0.01369	-4.66165	-0.01558	-4.66165	-0.00746
					-20.6851	0	-20.8944	0	-20.9369	0	-20.9485	0			-4.61153	-0.00801	-4.61153	-0.02467	-4.61153	-0.02551	-4.61153	-0.01375
					-20.6751	0	-20.8844	0	-20.9269	0	-20.9395	0			-4.5614	0.00574	-4.5614	-0.02432	-4.5614	-0.02274	-4.5614	-0.01354
					-20.6661	0	-20.8744	0	-20.9179	0	-20.9295	0			-4.51128	0.02589	-4.51128	-0.02116	-4.51128	-0.01604	-4.51128	-0.0106
					-20.6561	0	-20.8654	0	-20.9079	0	-20.9205	0			-4.46115	0.01483	-4.46115	-0.01465	-4.46115	-0.00899	-4.46115	-0.00634
					-20.6471	0	-20.8554	0	-20.8979	0	-20.9105	0			-4.41103	-0.00354	-4.41103	-0.00726	-4.41103	-0.00936	-4.41103	-0.00604
					-20.6381	0	-20.8464	0	-20.8889	0	-20.9015	0			-4.3609	-0.00531	-4.3609	-0.0071	-4.3609	-0.01006	-4.3609	-0.00705
					-20.6281	0	-20.8364	0	-20.8789	0	-20.8915	0			-4.31078	-0.00066	-4.31078	-0.01156	-4.31078	-0.01283	-4.31078	-0.0087
					-20.6191	0	-20.8264	0	-20.8699	0	-20.8825	0			-4.26065	-0.00119	-4.26065	-0.01283	-4.26065	-0.01532	-4.26065	-0.0176
					-20.6091	0	-20.8174	0	-20.8599	0	-20.8725	0			-4.21053	-0.00121	-4.21053	-0.01813	-4.21053	-0.01692	-4.21053	-0.01863
					-20.6001	-1e-08	-20.8074	0	-20.8499	0	-20.8625	0			-4.1604	-0.00332	-4.1604	-0.01702	-4.1604	-0.01564	-4.1604	-0.01338
					-20.5901	-2e-08	-20.7984	0	-20.8409	0	-20.8535	0			-4.11028	-0.0126	-4.11028	-0.01936	-4.11028	-0.02216	-4.11028	-0.01643
					-20.5811	-9e-08	-20.7884	0	-20.8309	0	-20.8435	0			-4.06015	-0.0242	-4.06015	-0.02514	-4.06015	-0.02513	-4.06015	-0.01738
					-20.5711	-3.3e-07	-20.7784	-1e-08	-20.8219	-1e-08	-20.8345	-1e-08			-4.01003	-0.02307	-4.01003	-0.02462	-4.01003	-0.02688	-4.01003	-0.02656
					-20.5621	-1.13e-06	-20.7694	-2e-08	-20.8119	-4e-08	-20.8245	-3e-08			-3.9599	-0.0206	-3.9599	-0.0258	-3.9599	-0.02808	-3.9599	-0.03164
					-20.5521	-3.52e-06	-20.7594	-7e-08	-20.8019	-1.4e-07	-20.8155	-9e-08			-3.90977	-0.01976	-3.90977	-0.03357	-3.90977	-0.03351	-3.90977	-0.0331
					-20.5431	-1.018e-05	-20.7504	-2.1e-07	-20.7929	-4.1e-07	-20.8055	-3.1e-07			-3.85965	-0.03867	-3.85965	-0.03692	-3.85965	-0.03899	-3.85965	-0.04894
					-20.5331	-2.749e-05	-20.7404	-6.3e-07	-20.7829	-1.11e-06	-20.7965	-9.1e-07			-3.80952	-0.07276	-3.80952	-0.05978	-3.80952	-0.05708	-3.80952	-0.05092
					-20.5241	-6.908e-05	-20.7314	-1.66e-06	-20.7739	-2.76e-06	-20.7865	-2.53e-06			-3.7594	-0.09085	-3.7594	-0.06959	-3.7594	-0.05891	-3.7594	-0.04499
					-20.5151	-0.00016168	-20.7214	-4.1e-06	-20.7639	-6.41e-06	-20.7765	-6.53e-06			-3.70927	-0.06422	-3.70927	-0.04876	-3.70927	-0.04178	-3.70927	-0.05309
					-20.5051	-0.00035246	-20.7114	-9.38e-06	-20.7549	-1.381e-05	-20.7675	-1.571e-05			-3.65915	-0.05817	-3.65915	-0.04013	-3.65915	-0.03147	-3.65915	-0.04992
					-20.4961	-0.00071548	-20.7024	-1.993e-05	-20.7449	-2.77e-05	-20.7575	-3.519e-05			-3.60902	-0.05626	-3.60902	-0.05038	-3.60902	-0.05064	-3.60902	-0.04256
					-20.4861	-0.00135	-20.6924	-3.941e-05	-20.7349	-5.161e-05	-20.7485	-7.33e-05			-3.5589	-0.06952	-3.5589	-0.0587	-3.5589	-0.05759	-3.5589	-0.0561
					-20.4771	-0.00238	-20.6834	-7.242e-05	-20.7259	-8.939e-05	-20.7385	-0.00014211			-3.50877	-0.07731	-3.50877	-0.0533	-3.50877	-0.04149	-3.50877	-0.04754
					-20.4671	-0.00391	-20.6734	-0.00012368	-20.7159	-0.00014393	-20.7295	-0.00025639			-3.45865	-0.05552	-3.45865	-0.05136	-3.45865	-0.05164	-3.45865	-0.02703
					-20.4581	-0.00597	-20.6634	-0.00019647	-20.7069	-0.00021532	-20.7195	-0.00043076			-3.40852	-0.09318	-3.40852	-0.07347	-3.40852	-0.08421	-3.40852	-0.04125
					-20.4481	-0.00849	-20.6544	-0.00028999	-20.6969	-0.00029947	-20.7105	-0.00067446			-3.3584	-0.10702	-3.3584	-0.084	-3.3584	-0.09389	-3.3584	-0.08473
					-20.4391	-0.01126	-20.6444	-0.00039788	-20.6869	-0.00038712	-20.7005	-0.00098537			-3.30827	-0.11372	-3.30827	-0.08093	-3.30827	-0.07818	-3.30827	-0.10601
					-20.4291	-0.01389	-20.6354	-0.00050751	-20.6779	-0.00046511	-20.6905	-0.00135			-3.25815	-0.11589	-3.25815	-0.04646	-3.25815	-0.03852	-3.25815	-0.07093
					-20.4201	-0.01597	-20.6254	-0.00060177	-20.6679	-0.00051951	-20.6815	-0.00174			-3.20802	-0.08834	-3.20802	-0.01565	-3.20802	-0.0153	-3.20802	-0.02965
					-20.4101	-0.01709	-20.6154	-0.00066331	-20.6589	-0.00053928	-20.6715	-0.00213			-3.15789	-0.0615	-3.15789	-0.01512	-3.15789	-0.02039	-3.15789	-0.02945
					-20.4011	-0.01704	-20.6064	-0.00067982	-20.6489	-0.00052038	-20.6625	-0.00252			-3.10777	-0.04685	-3.10777	-0.02945	-3.10777	-0.02811	-3.10777	-0.0335
					-20.3921	-0.01582	-20.5964	-0.00064803	-20.6389	-0.00046685	-20.6525	-0.00298			-3.05764	-0.05734	-3.05764	-0.0314	-3.05764	-0.02581	-3.05764	-0.05263
					-20.3821	-0.01369	-20.5874	-0.00057526	-20.6299	-0.00038919	-20.6435	-0.00361			-3.00752	-0.07604	-3.00752	-0.0217	-3.00752	-0.037	-3.00752	-0.08995
					-20.3731	-0.01103	-20.5774	-0.00047836	-20.6199	-0.00030165	-20.6335	-0.00458			-2.95739	-0.07779	-2.95739	-0.02499	-2.95739	-0.09527	-2.95739	-0.06691
					-20.3631	-0.00827	-20.5684	-0.00037989	-20.6109	-0.00021739	-20.6245	-0.00606			-2.90727	-0.1014	-2.90727	-0.07257	-2.90727	-0.159	-2.90727	-0.04134
					-20.3541	-0.00578	-20.5584	-0.00030744	-20.6009	-0.00014609	-20.6145	-0.00814			-2.85714	-0.2521	-2.85714	-0.1683	-2.85714	-0.15722	-2.85714	-0.08006
					-20.3441	-0.00376	-20.5484	-0.0002957	-20.5909	-9.268e-05	-20.6055	-0.01077			-2.80702	-0.63445	-2.80702	-0.29797	-2.80702	-0.16302	-2.80702	-0.18702
					-20.3351	-0.00228	-20.5394	-0.00039515	-20.5819	-5.907e-05	-20.5955	-0.01371			-2.75689	-0.56593	-2.75689	-0.36469	-2.75689	-0.23229	-2.75689	-0.30729
					-20.3251	-0.00129	-20.5294	-0.00068409	-20.5719	-4.747e-05	-20.5855	-0.01654			-2.70677	-0.29067	-2.70677	-0.38182	-2.70677	-0.29529	-2.70677	-0.36382
					-20.3161	-0.00067696	-20.5204	-0.00128	-20.5629	-6.581e-05	-20.5765	-0.01872			-2.65664	-0.40043	-2.65664	-0.48922	-2.65664	-0.35482	-2.65664	-0.47275
					-20.3061	-0.00033148	-20.5104	-0.00233	-20.5529	-0.00013533	-20.5665	-0.01983			-2.60652	-0.47944	-2.60652	-0.56038	-2.60652	-0.57221	-2.60652	-0.753
					-20.2971	-0.00015124	-20.5004	-0.004	-20.5429	-0.00030098	-20.5575	-0.01959			-2.55639	-0.42372	-2.55639	-0.52474	-2.55639	-0.71606	-2.55639	-0.8738
					-20.2881	-6.423e-05	-20.4914	-0.0064	-20.5339	-0.00064265	-20.5475	-0.01804			-2.50627	-0.28975	-2.50627	-0.63893	-2.50627	-0.82622	-2.50627	-0.93279
					-20.2781	-2.541e-05	-20.4814	-0.00954	-20.5239	-0.00128	-20.5385	-0.01546			-2.45614	-0.2126	-2.45614	-0.72276	-2.45614	-0.68942	-2.45614	-0.51604
					-20.2691	-9.36e-06	-20.4724	-0.01322	-20.5149	-0.00239	-20.5285	-0.01234			-2.40602	-0.21075	-2.40602	-0.37052	-2.40602	-0.26597	-2.40602	-0.24474
					-20.2591	-3.22e-06	-20.4624	-0.01704	-20.5049	-0.00412	-20.5195	-0.00916			-2.35589	-0.26157	-2.35589	-0.10636	-2.35589	-0.22872	-2.35589	-0.34549
					-20.2501	-1.02e-06	-20.4524	-0.02042	-20.4959	-0.00662	-20.5095	-0.00633			-2.30576	-0.21612	-2.30576	-0.11831	-2.30576	-0.262	-2.30576	-0.24242
					-20.2401	-3e-07	-20.4434	-0.02274	-20.4859	-0.00989	-20.4995	-0.00408			-2.25564	-0.14453	-2.25564	-0.13565	-2.25564	-0.13903	-2.25564	-0.08208
					-20.2311	-8e-08	-20.4334	-0.02355	-20.4759	-0.01373	-20.4905	-0.00244			-2.20551	-0.09839	-2.20551	-0.09285	-2.20551	-0.06947	-2.20551	-0.08801
					-20.2211	-2e-08	-20.4244	-0.02267	-20.4669	-0.01772	-20.4805	-0.00136			-2.15539	-0.33764	-2.15539	-0.21303	-2.15539	-0.19564	-2.15539	-0.31227
					-20.2121	-1e-08	-20.4144	-0.02029	-20.4569	-0.02125	-20.4715	-0.00070538			-2.10526	-0.8006	-2.10526	-0.56651	-2.10526	-0.48109	-2.10526	-0.68177
					-20.2021	0	-20.4054	-0.01689	-20.4479	-0.0237	-20.4615	-0.00034043			-2.05514	-0.74468	-2.05514	-0.74457	-2.05514	-0.69035	-2.05514	-0.73389
					-20.1931	0	-20.3954	-0.01306	-20.4379	-0.02458	-20.4525	-0.00015289			-2.00501	-0.4349	-2.00501	-0.95525	-2.00501	-0.86445	-2.00501	-0.58465
					-20.1831	0	-20.3854	-0.00939	-20.4279	-0.02368	-20.4425	-6.391e-05			-1.95489	-0.40374	-1.95489	-1.32948	-1.95489	-1.05907	-1.95489	-0.55265
					-20.1741	0	-20.3764	-0.00628	-20.4189	-0.02121	-20.4335	-2.486e-05			-1.90476	-0.39585	-1.90476	-0.87664	-1.90476	-0.76461	-1.90476	-0.46719
					-20.1651	-1e-08	-20.3664	-0.0039	-20.4089	-0.01766	-20.4235	-9e-06			-1.85464	-0.30664	-1.85464	-0.53791	-1.85464	-0.64913	-1.85464	-0.43292
					-20.1551	-3e-08	-20.3574	-0.00226	-20.3999	-0.01368	-20.4135	-3.04e-06			-1.80451	-0.14493	-1.80451	-0.30485	-1.80451	-0.47625	-1.80451	-0.26226
					-20.1461	-9e-08	-20.3474	-0.00121	-20.3899	-0.00984	-20.4045	-9.5e-07			-1.75439	-0.21195	-1.75439	-0.08523	-1.75439	-0.1782	-1.75439	-0.39412
					-20.1361	-2.6e-07	-20.3374	-0.00060526	-20.3799	-0.00658	-20.3945	-2.8e-07			-1.70426	-0.25424	-1.70426	-0.07237	-1.70426	-0.15996	-1.70426	-0.54796
					-20.1271	-6.7e-07	-20.3284	-0.00028109	-20.3709	-0.00409	-20.3855	-7e-08			-1.65414	-0.12324	-1.65414	-0.14393	-1.65414	-0.1585	-1.65414	-0.36314
					-20.1171	-1.65e-06	-20.3184	-0.0001213	-20.3609	-0.00236	-20.3755	-2e-08			-1.60401	-0.05951	-1.60401	-0.13848	-1.60401	-0.08358	-1.60401	-0.10205
					-20.1081	-3.71e-06	-20.3094	-4.869e-05	-20.3519	-0.00127	-20.3665	0			-1.55388	-0.08758	-1.55388	-0.09791	-1.55388	-0.02394	-1.55388	-0.02863
					-20.0981	-7.83e-06	-20.2994	-1.817e-05	-20.3419	-0.00063463	-20.3565	0			-1.50376	-0.13179	-1.50376	-0.06464	-1.50376	-0.02804	-1.50376	-0.06682
					-20.0891	-1.535e-05	-20.2894	-6.3e-06	-20.3319	-0.00029463	-20.3475	0			-1.45363	-0.05432	-1.45363	-0.04744	-1.45363	-0.06216	-1.45363	-0.10581
					-20.0791	-2.808e-05	-20.2804	-2.03e-06	-20.3229	-0.00012715	-20.3375	0			-1.40351	-0.00083	-1.40351	-0.03243	-1.40351	-0.05049	-1.40351	0.00465
					-20.0701	-4.781e-05	-20.2704	-6e-07	-20.3129	-5.101e-05	-20.3275	0			-1.35338	0.00726	-1.35338	-0.00442	-1.35338	-0.01154	-1.35338	0.10038
					-20.0601	-7.586e-05	-20.2614	-1.7e-07	-20.3039	-1.903e-05	-20.3185	0			-1.30326	0.01842	-1.30326	0.00658	-1.30326	0.0017	-1.30326	0.042
					-20.0511	-0.00011211	-20.2514	-4e-08	-20.2939	-6.59e-06	-20.3085	0			-1.25313	0.04103	-1.25313	0.0036	-1.25313	0.00423	-1.25313	0.01454
					-20.0421	-0.00015436	-20.2424	-1e-08	-20.2849	-2.13e-06	-20.2995	0			-1.20301	0.17334	-1.20301	0.01941	-1.20301	0.03889	-1.20301	0.09701
					-20.0321	-0.00019802	-20.2324	0	-20.2749	-6.4e-07	-20.2895	0			-1.15288	0.36116	-1.15288	0.07663	-1.15288	0.12681	-1.15288	0.1861
					-20.0231	-0.0002366	-20.2224	0	-20.2649	-1.7e-07	-20.2805	0			-1.10276	0.61196	-1.10276	0.13823	-1.10276	0.16007	-1.10276	0.11174
					-20.0131	-0.00026332	-20.2134	0	-20.2559	-4e-08	-20.2705	0			-1.05263	0.64034	-1.05263	0.19425	-1.05263	0.24544	-1.05263	0.22865
					-20.0041	-0.0002731	-20.2034	0	-20.2459	-1e-08	-20.2615	0			-1.00251	0.45027	-1.00251	0.35851	-1.00251	0.31696	-1.00251	0.34747
					-19.9941	-0.00026384	-20.1944	0	-20.2369	0	-20.2515	0			-0.95238	0.19912	-0.95238	0.33263	-0.95238	0.26096	-0.95238	0.35071
					-19.9851	-0.00023738	-20.1844	0	-20.2269	0	-20.2415	0			-0.90226	0.2152	-0.90226	0.30619	-0.90226	0.29943	-0.90226	0.36739
					-19.9751	-0.00019906	-20.1744	0	-20.2169	0	-20.2325	0			-0.85213	0.42678	-0.85213	0.33223	-0.85213	0.33417	-0.85213	0.28169
					-19.9661	-0.0001555	-20.1654	0	-20.2079	0	-20.2225	-2e-08			-0.80201	0.58404	-0.80201	0.32975	-0.80201	0.33824	-0.80201	0.25857
					-19.9561	-0.00011319	-20.1554	0	-20.1979	0	-20.2135	-5e-08			-0.75188	0.64116	-0.75188	0.34721	-0.75188	0.3069	-0.75188	0.18815
					-19.9471	-7.688e-05	-20.1464	0	-20.1889	0	-20.2035	-1.3e-07			-0.70175	0.65532	-0.70175	0.20996	-0.70175	0.17744	-0.70175	0.17638
					-19.9371	-4.904e-05	-20.1364	0	-20.1789	0	-20.1945	-3.7e-07			-0.65163	0.36058	-0.65163	0.18614	-0.65163	0.17598	-0.65163	0.13931
					-19.9281	-3.029e-05	-20.1264	0	-20.1689	0	-20.1845	-9.4e-07			-0.6015	0.18304	-0.6015	0.13373	-0.6015	0.09958	-0.6015	0.05637
					-19.9191	-2.064e-05	-20.1174	0	-20.1599	0	-20.1755	-2.22e-06			-0.55138	0.10385	-0.55138	0.15355	-0.55138	0.15753	-0.55138	0.13819
					-19.9091	-2.115e-05	-20.1074	0	-20.1499	-1e-08	-20.1655	-4.82e-06			-0.50125	0.05804	-0.50125	0.19975	-0.50125	0.18646	-0.50125	0.17861
					-19.9001	-3.615e-05	-20.0984	0	-20.1409	-2e-08	-20.1555	-9.75e-06			-0.45113	0.01596	-0.45113	0.13733	-0.45113	0.11449	-0.45113	0.11472
					-19.8901	-7.611e-05	-20.0884	-1e-08	-20.1309	-5e-08	-20.1465	-1.838e-05			-0.401	0.00115	-0.401	0.11124	-0.401	0.08728	-0.401	0.06478
					-19.8811	-0.00016102	-20.0794	-2e-08	-20.1209	-1.4e-07	-20.1365	-3.232e-05			-0.35088	0.01455	-0.35088	0.12754	-0.35088	0.1056	-0.35088	0.06972
					-19.8711	-0.00032355	-20.0694	-6e-08	-20.1119	-3.4e-07	-20.1275	-5.292e-05			-0.30075	0.22637	-0.30075	0.04845	-0.30075	0.04535	-0.30075	0.02259
					-19.8621	-0.00061066	-20.0594	-1.7e-07	-20.1019	-8.1e-07	-20.1175	-8.076e-05			-0.25063	0.84984	-0.25063	0.00414	-0.25063	0.00504	-0.25063	0.01535
					-19.8521	-0.00108	-20.0504	-4.5e-07	-20.0929	-1.73e-06	-20.1085	-0.00011479			-0.2005	0.81753	-0.2005	0.00036	-0.2005	0.00051	-0.2005	0.05924
					-19.8431	-0.00179	-20.0404	-1.14e-06	-20.0829	-3.44e-06	-20.0985	-0.00015207			-0.15038	0.29206	-0.15038	0.02806	-0.15038	0.02821	-0.15038	0.06769
					-19.8331	-0.00278	-20.0314	-2.7e-06	-20.0729	-6.39e-06	-20.0895	-0.00018772			-0.10025	0.1879	-0.10025	0.53848	-0.10025	0.53209	-0.10025	0.42398
					-19.8241	-0.00403	-20.0214	-5.92e-06	-20.0639	-1.104e-05	-20.0795	-0.00021593			-0.05013	0.07042	-0.05013	2.04388	-0.05013	2.05875	-0.05013	1.89488
					-19.8151	-0.00549	-20.0114	-1.205e-05	-20.0539	-1.773e-05	-20.0705	-0.00023161			0	0.02995	0	1.69021	0	1.75549	0	1.99595
					-19.8051	-0.00699	-20.0024	-2.287e-05	-20.0449	-2.651e-05	-20.0605	-0.00023183			0.05013	0.09494	0.05013	0.44767	0.05013	0.45762	0.05013	0.63663
					-19.7961	-0.00833	-19.9924	-4.041e-05	-20.0349	-3.688e-05	-20.0505	-0.0002175			0.10025	0.23933	0.10025	0.29054	0.10025	0.24575	0.10025	0.29462
					-19.7861	-0.00929	-19.9834	-6.645e-05	-20.0259	-4.772e-05	-20.0415	-0.00019363			0.15038	0.51338	0.15038	0.34862	0.15038	0.29322	0.15038	0.29649
					-19.7771	-0.00969	-19.9734	-0.00010175	-20.0159	-5.744e-05	-20.0315	-0.00017087			0.2005	1.26882	0.2005	0.35712	0.2005	0.28578	0.2005	0.31452
					-19.7671	-0.00945	-19.9634	-0.00014507	-20.0059	-6.432e-05	-20.0225	-0.0001665			0.25063	2.48149	0.25063	0.59663	0.25063	0.47371	0.25063	0.50856
					-19.7581	-0.00863	-19.9544	-0.00019253	-19.9969	-6.7e-05	-20.0125	-0.00020995			0.30075	1.49224	0.30075	0.4375	0.30075	0.4779	0.30075	0.3547
					-19.7481	-0.00736	-19.9444	-0.0002379	-19.9869	-6.494e-05	-20.0035	-0.00035048			0.35088	0.38484	0.35088	0.12554	0.35088	0.18341	0.35088	0.11182
					-19.7391	-0.00587	-19.9354	-0.00027385	-19.9779	-5.855e-05	-19.9935	-0.00066823			0.401	0.13797	0.401	0.02904	0.401	0.03917	0.401	0.02595
					-19.7291	-0.00437	-19.9254	-0.0002937	-19.9679	-4.911e-05	-19.9845	-0.00128			0.45113	0.09065	0.45113	0.02004	0.45113	0.02849	0.45113	0.04179
					-19.7201	-0.00304	-19.9164	-0.00029395	-19.9579	-3.834e-05	-19.9745	-0.00235			0.50125	0.12686	0.50125	0.11871	0.50125	0.13646	0.50125	0.16208
					-19.7101	-0.00198	-19.9064	-0.00027608	-19.9489	-2.788e-05	-19.9645	-0.00403			0.55138	0.10902	0.55138	0.19172	0.55138	0.166	0.55138	0.17082
					-19.7011	-0.00121	-19.8964	-0.00024771	-19.9389	-1.905e-05	-19.9555	-0.00645			0.6015	0.14971	0.6015	0.37168	0.6015	0.29931	0.6015	0.75393
					-19.6921	-0.00069677	-19.8874	-0.00022457	-19.9299	-1.275e-05	-19.9455	-0.00961			0.65163	0.77987	0.65163	2.15662	0.65163	2.07965	0.65163	3.63586
					-19.6821	-0.00039895	-19.8774	-0.00023334	-19.9199	-1.004e-05	-19.9365	-0.01334			0.70175	2.88749	0.70175	4.67686	0.70175	4.97705	0.70175	5.14907
					-19.6731	-0.00026361	-19.8684	-0.00031962	-19.9099	-1.335e-05	-19.9265	-0.01725			0.75188	2.53144	0.75188	3.67143	0.75188	3.74569	0.75188	2.10562
					-19.6631	-0.00025824	-19.8584	-0.00055938	-19.9009	-2.93e-05	-19.9175	-0.02076			0.80201	0.48567	0.80201	1.01024	0.80201	0.92842	0.80201	0.33741
					-19.6541	-0.00037292	-19.8484	-0.00107	-19.8909	-7.369e-05	-19.9075	-0.02325			0.85213	0.06403	0.85213	0.16422	0.85213	0.14443	0.85213	0.05354
					-19.6441	-0.00061798	-19.8394	-0.00203	-19.8819	-0.00018013	-19.8985	-0.02425			0.90226	0.05122	0.90226	0.02914	0.90226	0.02791	0.90226	0.01924
					-19.6351	-0.00101	-19.8294	-0.00364	-19.8719	-0.00041285	-19.8885	-0.02354			0.95238	0.01935	0.95238	0.02978	0.95238	0.03294	0.95238	0.02826
					-19.6251	-0.00157	-19.8204	-0.00611	-19.8619	-0.00088127	-19.8785	-0.02128			1.00251	0.01286	1.00251	0.04284	1.00251	0.03922	1.00251	0.03142
					-19.6161	-0.00229	-19.8104	-0.00955	-19.8529	-0.00175	-19.8695	-0.01791			1.05263	0.02784	1.05263	0.03758	1.05263	0.03479	1.05263	0.02953
					-19.6061	-0.00311	-19.8004	-0.0139	-19.8429	-0.00323	-19.8595	-0.01403			1.10276	0.04033	1.10276	0.0275	1.10276	0.02769	1.10276	0.02748
					-19.5971	-0.00394	-19.7914	-0.01883	-19.8339	-0.00555	-19.8505	-0.01023			1.15288	0.04141	1.15288	0.02994	1.15288	0.03584	1.15288	0.04838
					-19.5871	-0.00467	-19.7814	-0.02372	-19.8239	-0.00886	-19.8405	-0.00695			1.20301	0.03246	1.20301	0.07763	1.20301	0.08866	1.20301	0.1075
					-19.5781	-0.00517	-19.7724	-0.02781	-19.8149	-0.01314	-19.8315	-0.00439			1.25313	0.04869	1.25313	0.12069	1.25313	0.12556	1.25313	0.14176
					-19.5691	-0.00534	-19.7624	-0.03032	-19.8049	-0.01816	-19.8215	-0.00258			1.30326	0.06176	1.30326	0.15383	1.30326	0.15261	1.30326	0.16858
					-19.5591	-0.00515	-19.7534	-0.03077	-19.7949	-0.02331	-19.8125	-0.00142			1.35338	0.09004	1.35338	0.17339	1.35338	0.16855	1.35338	0.14274
					-19.5501	-0.00464	-19.7434	-0.02904	-19.7859	-0.02783	-19.8025	-0.00072202			1.40351	0.09618	1.40351	0.10695	1.40351	0.09911	1.40351	0.05865
					-19.5401	-0.0039	-19.7334	-0.0255	-19.7759	-0.0309	-19.7925	-0.00034275			1.45363	0.05367	1.45363	0.03722	1.45363	0.03962	1.45363	0.03458
					-19.5311	-0.00306	-19.7244	-0.02084	-19.7669	-0.0319	-19.7835	-0.00015152			1.50376	0.02098	1.50376	0.02304	1.50376	0.0302	1.50376	0.04561
					-19.5211	-0.00225	-19.7144	-0.01584	-19.7569	-0.03063	-19.7735	-6.233e-05			1.55388	0.02	1.55388	0.02325	1.55388	0.03225	1.55388	0.05642
					-19.5121	-0.00154	-19.7054	-0.01121	-19.7469	-0.02735	-19.7645	-2.387e-05			1.60401	0.03233	1.60401	0.02497	1.60401	0.03163	1.60401	0.03978
					-19.5021	-0.00098274	-19.6954	-0.00737	-19.7379	-0.02271	-19.7545	-8.51e-06			1.65414	0.03291	1.65414	0.01388	1.65414	0.01446	1.65414	0.0117
					-19.4931	-0.00058617	-19.6854	-0.00452	-19.7279	-0.01753	-19.7455	-2.82e-06			1.70426	0.03638	1.70426	0.00597	1.70426	0.00679	1.70426	0.00999
					-19.4831	-0.00032642	-19.6764	-0.00257	-19.7189	-0.01259	-19.7355	-8.7e-07			1.75439	0.01966	1.75439	0.01483	1.75439	0.01943	1.75439	0.03426
					-19.4741	-0.00016962	-19.6664	-0.00136	-19.7089	-0.00841	-19.7265	-2.5e-07			1.80451	0.01411	1.80451	0.03635	1.80451	0.04439	1.80451	0.0712
					-19.4651	-8.227e-05	-19.6574	-0.00067174	-19.6989	-0.00522	-19.7165	-7e-08			1.85464	0.02404	1.85464	0.04802	1.85464	0.05995	1.85464	0.08815
					-19.4551	-3.724e-05	-19.6474	-0.00030809	-19.6899	-0.00301	-19.7065	-2e-08			1.90476	0.02691	1.90476	0.05769	1.90476	0.06693	1.90476	0.08936
					-19.4461	-1.573e-05	-19.6374	-0.00013142	-19.6799	-0.00162	-19.6975	0			1.95489	0.03106	1.95489	0.05643	1.95489	0.06218	1.95489	0.08297
					-19.4361	-6.2e-06	-19.6284	-5.217e-05	-19.6709	-0.00080838	-19.6875	0			2.00501	0.04513	2.00501	0.05574	2.00501	0.06561	2.00501	0.06969
					-19.4271	-2.28e-06	-19.6184	-1.927e-05	-19.6609	-0.00037537	-19.6785	0			2.05514	0.06057	2.05514	0.0538	2.05514	0.05615	2.05514	0.02904
					-19.4171	-7.8e-07	-19.6094	-6.62e-06	-19.6509	-0.00016208	-19.6685	0			2.10526	0.06186	2.10526	0.02956	2.10526	0.02454	2.10526	0.01463
					-19.4081	-2.5e-07	-19.5994	-2.11e-06	-19.6419	-6.508e-05	-19.6595	0			2.15539	0.04769	2.15539	0.00967	2.15539	0.01117	2.15539	0.01925
					-19.3981	-7e-08	-19.5904	-6.3e-07	-19.6319	-2.43e-05	-19.6495	0			2.20551	0.02574	2.20551	0.01107	2.20551	0.01448	2.20551	0.02314
					-19.3891	-2e-08	-19.5804	-1.7e-07	-19.6229	-8.44e-06	-19.6405	0			2.25564	0.00608	2.25564	0.01266	2.25564	0.01574	2.25564	0.03606
					-19.3791	-1e-08	-19.5704	-4e-08	-19.6129	-2.72e-06	-19.6305	0			2.30576	0.01076	2.30576	0.02159	2.30576	0.02842	2.30576	0.03159
					-19.3701	0	-19.5614	-1e-08	-19.6029	-8.1e-07	-19.6205	0			2.35589	0.01927	2.35589	0.02866	2.35589	0.02941	2.35589	0.02518
					-19.3601	0	-19.5514	0	-19.5939	-2.3e-07	-19.6115	0			2.40602	0.02133	2.40602	0.02406	2.40602	0.02422	2.40602	0.04288
					-19.3511	0	-19.5424	0	-19.5839	-6e-08	-19.6015	0			2.45614	0.01885	2.45614	0.02756	2.45614	0.03146	2.45614	0.05728
					-19.3421	0	-19.5324	0	-19.5749	-1e-08	-19.5925	0			2.50627	0.0162	2.50627	0.02743	2.50627	0.02857	2.50627	0.05399
					-19.3321	0	-19.5224	0	-19.5649	0	-19.5825	0			2.55639	0.02397	2.55639	0.02622	2.55639	0.0278	2.55639	0.04662
					-19.3231	0	-19.5134	0	-19.5559	0	-19.5735	0			2.60652	0.02361	2.60652	0.01758	2.60652	0.01448	2.60652	0.03649
					-19.3131	0	-19.5034	0	-19.5459	0	-19.5635	0			2.65664	0.01844	2.65664	0.00683	2.65664	0.00769	2.65664	0.01697
					-19.3041	0	-19.4944	0	-19.5359	0	-19.5545	0			2.70677	0.0084	2.70677	0.02519	2.70677	0.03856	2.70677	0.01595
					-19.2941	0	-19.4844	0	-19.5269	0	-19.5445	0			2.75689	0.01493	2.75689	0.06298	2.75689	0.07566	2.75689	0.02472
					-19.2851	0	-19.4744	0	-19.5169	0	-19.5345	0			2.80702	0.03592	2.80702	0.05238	2.80702	0.05347	2.80702	0.03442
					-19.2751	0	-19.4654	0	-19.5079	0	-19.5255	0			2.85714	0.05233	2.85714	0.03002	2.85714	0.03275	2.85714	0.02171
					-19.2661	0	-19.4554	0	-19.4979	0	-19.5155	0			2.90727	0.03506	2.90727	0.02179	2.90727	0.02236	2.90727	0.03242
					-19.2561	0	-19.4464	0	-19.4879	0	-19.5065	0			2.95739	0.03594	2.95739	0.01216	2.95739	0.01377	2.95739	0.03449
					-19.2471	0	-19.4364	0	-19.4789	0	-19.4965	0			3.00752	0.03361	3.00752	0.02076	3.00752	0.02888	3.00752	0.041
					-19.2371	0	-19.4274	0	-19.4689	0	-19.4875	0			3.05764	0.02065	3.05764	0.02914	3.05764	0.02734	3.05764	0.05798
					-19.2281	0	-19.4174	0	-19.4599	0	-19.4775	0			3.10777	0.02626	3.10777	0.01433	3.10777	0.01302	3.10777	0.03512
					-19.2191	-1e-08	-19.4074	0	-19.4499	0	-19.4685	0			3.15789	0.02811	3.15789	0.00856	3.15789	0.00881	3.15789	0.02276
					-19.2091	-4e-08	-19.3984	0	-19.4399	0	-19.4585	0			3.20802	0.0127	3.20802	0.00652	3.20802	0.00897	3.20802	0.01745
					-19.2001	-1.2e-07	-19.3884	0	-19.4309	0	-19.4495	0			3.25815	0.01227	3.25815	0.03912	3.25815	0.06597	3.25815	0.009
					-19.1901	-3.4e-07	-19.3794	0	-19.4209	0	-19.4395	0			3.30827	0.01682	3.30827	0.17594	3.30827	0.16803	3.30827	0.02582
					-19.1811	-8.8e-07	-19.3694	0	-19.4119	0	-19.4295	0			3.3584	0.07349	3.3584	0.25695	3.3584	0.15814	3.3584	0.14614
					-19.1711	-2.09e-06	-19.3594	0	-19.4019	0	-19.4205	0			3.40852	0.16884	3.40852	0.21233	3.40852	0.10443	3.40852	0.32229
					-19.1621	-4.7e-06	-19.3504	0	-19.3919	0	-19.4105	0			3.45865	0.16895	3.45865	0.14152	3.45865	0.09219	3.45865	0.30621
					-19.1521	-9.88e-06	-19.3404	0	-19.3829	0	-19.4015	-1e-08			3.50877	0.10166	3.50877	0.05212	3.50877	0.09583	3.50877	0.1319
					-19.1431	-1.959e-05	-19.3314	0	-19.3729	0	-19.3915	-3e-08			3.5589	0.07603	3.5589	0.03405	3.5589	0.06485	3.5589	0.07464
					-19.1331	-3.666e-05	-19.3214	0	-19.3639	0	-19.3825	-1.2e-07			3.60902	0.09433	3.60902	-0.09846	3.60902	-0.12917	3.60902	0.02968
					-19.1241	-6.493e-05	-19.3114	0	-19.3539	0	-19.3725	-3.4e-07			3.65915	0.10209	3.65915	-0.2358	3.65915	-0.23188	3.65915	-0.13151
					-19.1141	-0.0001092	-19.3024	-1e-08	-19.3449	0	-19.3635	-9e-07			3.70927	-0.02202	3.70927	-0.05852	3.70927	-0.00489	3.70927	-0.08611
					-19.1051	-0.00017498	-19.2924	-3e-08	-19.3349	0	-19.3535	-2.28e-06			3.7594	-0.13984	3.7594	0.08123	3.7594	0.25209	3.7594	0.11285
					-19.0961	-0.00026834	-19.2834	-9e-08	-19.3249	0	-19.3435	-5.34e-06			3.80952	-0.02177	3.80952	0.0883	3.80952	0.36299	3.80952	0.15287
					-19.0861	-0.00039493	-19.2734	-2.7e-07	-19.3159	-1e-08	-19.3345	-1.183e-05			3.85965	0.11593	3.85965	0.19063	3.85965	0.29784	3.85965	0.1407
					-19.0771	-0.00055974	-19.2644	-7.6e-07	-19.3059	-2e-08	-19.3245	-2.461e-05			3.90977	0.10889	3.90977	0.25948	3.90977	0.20103	3.90977	0.10455
					-19.0671	-0.00076492	-19.2544	-1.99e-06	-19.2969	-6e-08	-19.3155	-4.821e-05			3.9599	0.05283	3.9599	0.14726	3.9599	0.17337	3.9599	0.12714
					-19.0581	-0.00101	-19.2444	-4.87e-06	-19.2869	-2.2e-07	-19.3055	-8.904e-05			4.01003	0.05173	4.01003	0.25026	4.01003	0.25105	4.01003	0.19815
					-19.0481	-0.00128	-19.2354	-1.117e-05	-19.2769	-6.1e-07	-19.2965	-0.00015538			4.06015	0.3449	4.06015	0.47211	4.06015	0.38883	4.06015	0.23713
					-19.0391	-0.00156	-19.2254	-2.402e-05	-19.2679	-1.63e-06	-19.2865	-0.00025681			4.11028	0.61665	4.11028	0.66092	4.11028	0.61399	4.11028	0.38444
					-19.0291	-0.00182	-19.2164	-4.855e-05	-19.2579	-4.03e-06	-19.2775	-0.00040291			4.1604	0.74637	4.1604	1.01692	4.1604	0.96288	4.1604	0.79624
					-19.0201	-0.00204	-19.2064	-9.226e-05	-19.2489	-9.43e-06	-19.2675	-0.00060071			4.21053	0.86359	4.21053	1.51621	4.21053	1.22122	4.21053	1.39267
					-19.0101	-0.00219	-19.1964	-0.0001652	-19.2389	-2.064e-05	-19.2575	-0.00085223			4.26065	0.97725	4.26065	1.68809	4.26065	1.40723	4.26065	1.72212
					-19.0011	-0.00226	-19.1874	-0.00027904	-19.2289	-4.239e-05	-19.2485	-0.00115			4.31078	0.95009	4.31078	1.46713	4.31078	1.49725	4.31078	1.40544
					-18.9921	-0.00226	-19.1774	-0.00044528	-19.2199	-8.192e-05	-19.2385	-0.00148			4.3609	0.71828	4.3609	1.26113	4.3609	1.41784	4.3609	1.01167
					-18.9821	-0.00222	-19.1684	-0.00067199	-19.2099	-0.00014915	-19.2295	-0.00181			4.41103	0.86255	4.41103	1.20282	4.41103	1.12367	4.41103	1.10848
					-18.9731	-0.00218	-19.1584	-0.00096004	-19.2009	-0.00025605	-19.2195	-0.0021			4.46115	1.23925	4.46115	1.01355	4.46115	0.83181	4.46115	1.02311
					-18.9631	-0.00219	-19.1484	-0.0013	-19.1909	-0.00041518	-19.2105	-0.00232			4.51128	1.10053	4.51128	0.69179	4.51128	0.64691	4.51128	0.66101
					-18.9541	-0.00225	-19.1394	-0.00166	-19.1809	-0.00063686	-19.2005	-0.00242			4.5614	0.97483	4.5614	0.6307	4.5614	0.66476	4.5614	0.72663
					-18.9441	-0.00236	-19.1294	-0.00202	-19.1719	-0.00092466	-19.1915	-0.0024			4.61153	1.03081	4.61153	0.83546	4.61153	0.83595	4.61153	0.94992
					-18.9351	-0.00251	-19.1204	-0.00231	-19.1619	-0.00127	-19.1815	-0.00226			4.66165	1.1167	4.66165	0.84902	4.66165	0.87108	4.66165	0.97869
					-18.9251	-0.00265	-19.1104	-0.00251	-19.1529	-0.00166	-19.1715	-0.00205			4.71178	1.11166	4.71178	0.74006	4.71178	0.8085	4.71178	0.77238
					-18.9161	-0.00275	-19.1014	-0.00256	-19.1429	-0.00204	-19.1625	-0.00181			4.7619	0.80393	4.7619	0.59408	4.7619	0.73702	4.7619	0.68152
					-18.9061	-0.0028	-19.0914	-0.00247	-19.1329	-0.00238	-19.1525	-0.00162			4.81203	0.64774	4.81203	0.52494	4.81203	0.69035	4.81203	0.58198
					-18.8971	-0.00277	-19.0814	-0.00224	-19.1239	-0.00262	-19.1435	-0.00153			4.86216	0.62526	4.86216	0.47355	4.86216	0.47754	4.86216	0.43841
					-18.8871	-0.00267	-19.0724	-0.00192	-19.1139	-0.00273	-19.1335	-0.00155			4.91228	0.59295	4.91228	0.36289	4.91228	0.38036	4.91228	0.39993
					-18.8781	-0.00251	-19.0624	-0.00156	-19.1049	-0.00267	-19.1245	-0.0017			4.96241	0.45334	4.96241	0.41491	4.96241	0.41768	4.96241	0.41007
					-18.8691	-0.00232	-19.0534	-0.00122	-19.0949	-0.00247	-19.1145	-0.00194			5.01253	0.49129	5.01253	0.45298	5.01253	0.40014	5.01253	0.41192
					-18.8591	-0.0021	-19.0434	-0.00096711	-19.0859	-0.00216	-19.1055	-0.00221			5.06266	0.54982	5.06266	0.37077	5.06266	0.36588	5.06266	0.38547
					-18.8501	-0.00187	-19.0334	-0.00082575	-19.0759	-0.00179	-19.0955	-0.00247			5.11278	0.41963	5.11278	0.30979	5.11278	0.34757	5.11278	0.35153
					-18.8401	-0.00164	-19.0244	-0.0008202	-19.0659	-0.00144	-19.0855	-0.00267			5.16291	0.31805	5.16291	0.31622	5.16291	0.29374	5.16291	0.30104
					-18.8311	-0.00145	-19.0144	-0.000952	-19.0569	-0.00118	-19.0765	-0.00277			5.21303	0.28676	5.21303	0.31451	5.21303	0.2665	5.21303	0.2722
					-18.8211	-0.00129	-19.0054	-0.0012	-19.0469	-0.00103	-19.0665	-0.00276			5.26316	0.31373	5.26316	0.34145	5.26316	0.25106	5.26316	0.29998
					-18.8121	-0.00117	-18.9954	-0.00155	-19.0379	-0.00104	-19.0575	-0.00265			5.31328	0.36285	5.31328	0.35158	5.31328	0.27311	5.31328	0.34416
					-18.8021	-0.00112	-18.9854	-0.00193	-19.0279	-0.0012	-19.0475	-0.00245			5.36341	0.37853	5.36341	0.32566	5.36341	0.30683	5.36341	0.32523
					-18.7931	-0.00111	-18.9764	-0.0023	-19.0179	-0.00148	-19.0385	-0.0022			5.41353	0.34947	5.41353	0.24918	5.41353	0.27451	5.41353	0.27473
					-18.7831	-0.00115	-18.9664	-0.00261	-19.0089	-0.00184	-19.0285	-0.00193			5.46366	0.22701	5.46366	0.19822	5.46366	0.22122	5.46366	0.26117
					-18.7741	-0.00121	-18.9574	-0.00282	-18.9989	-0.00223	-19.0195	-0.00165			5.51378	0.16552	5.51378	0.18701	5.51378	0.18483	5.51378	0.25119
					-18.7641	-0.00129	-18.9474	-0.00289	-18.9899	-0.00259	-19.0095	-0.0014			5.56391	0.188	5.56391	0.25596	5.56391	0.22986	5.56391	0.24157
					-18.7551	-0.00136	-18.9374	-0.00284	-18.9799	-0.00287	-18.9995	-0.00118			5.61404	0.25285	5.61404	0.2907	5.61404	0.27484	5.61404	0.28475
					-18.7461	-0.00144	-18.9284	-0.00267	-18.9699	-0.00302	-18.9905	-0.00101			5.66416	0.29429	5.66416	0.30134	5.66416	0.28377	5.66416	0.29574
					-18.7361	-0.00153	-18.9184	-0.00241	-18.9609	-0.00304	-18.9805	-0.00088581			5.71429	0.34126	5.71429	0.32682	5.71429	0.28934	5.71429	0.26561
					-18.7271	-0.00164	-18.9094	-0.00211	-18.9509	-0.00292	-18.9715	-0.00080699			5.76441	0.29866	5.76441	0.30413	5.76441	0.30083	5.76441	0.26208
					-18.7171	-0.00177	-18.8994	-0.00179	-18.9419	-0.0027	-18.9615	-0.00077127			5.81454	0.23661	5.81454	0.21559	5.81454	0.27745	5.81454	0.25759
					-18.7081	-0.00194	-18.8904	-0.00149	-18.9319	-0.00241	-18.9525	-0.00077443			5.86466	0.18319	5.86466	0.18912	5.86466	0.22775	5.86466	0.25603
					-18.6981	-0.00211	-18.8804	-0.00122	-18.9219	-0.00208	-18.9425	-0.0008122			5.91479	0.17398	5.91479	0.24836	5.91479	0.24101	5.91479	0.27127
					-18.6891	-0.00228	-18.8704	-0.00099009	-18.9129	-0.00175	-18.9335	-0.00087904			5.96491	0.2149	5.96491	0.25279	5.96491	0.24968	5.96491	0.28577
					-18.6791	-0.00242	-18.8614	-0.00080668	-18.9029	-0.00145	-18.9235	-0.00096862			6.01504	0.23052	6.01504	0.24962	6.01504	0.24156	6.01504	0.28741
					-18.6701	-0.00251	-18.8514	-0.00066592	-18.8939	-0.00119	-18.9135	-0.00107			6.06516	0.21441	6.06516	0.2588	6.06516	0.26342	6.06516	0.28053
					-18.6601	-0.00256	-18.8424	-0.00056586	-18.8839	-0.00097198	-18.9045	-0.00119			6.11529	0.24472	6.11529	0.24924	6.11529	0.25847	6.11529	0.25505
					-18.6511	-0.00256	-18.8324	-0.0005052	-18.8749	-0.00080335	-18.8945	-0.0013			6.16541	0.24614	6.16541	0.22566	6.16541	0.22589	6.16541	0.21962
					-18.6421	-0.00249	-18.8224	-0.0004827	-18.8649	-0.00068002	-18.8855	-0.00141			6.21554	0.19117	6.21554	0.18072	6.21554	0.19405	6.21554	0.22715
					-18.6321	-0.00237	-18.8134	-0.00049683	-18.8549	-0.00059972	-18.8755	-0.00151			6.26566	0.1549	6.26566	0.17898	6.26566	0.19084	6.26566	0.23378
					-18.6231	-0.00218	-18.8034	-0.00054436	-18.8459	-0.00056144	-18.8665	-0.00159			6.31579	0.16445	6.31579	0.21366	6.31579	0.20247	6.31579	0.2181
					-18.6131	-0.00195	-18.7944	-0.00061912	-18.8359	-0.00056436	-18.8565	-0.00165			6.36591	0.16508	6.36591	0.23138	6.36591	0.19441	6.36591	0.21187
					-18.6041	-0.00169	-18.7844	-0.00071269	-18.8269	-0.00060623	-18.8475	-0.0017			6.41604	0.17354	6.41604	0.21616	6.41604	0.19178	6.41604	0.22941
					-18.5941	-0.00144	-18.7744	-0.00081567	-18.8169	-0.00068253	-18.8375	-0.00173			6.46617	0.19225	6.46617	0.20423	6.46617	0.21409	6.46617	0.22429
					-18.5851	-0.00123	-18.7654	-0.00091789	-18.8069	-0.00078523	-18.8285	-0.00174			6.51629	0.21503	6.51629	0.22101	6.51629	0.22271	6.51629	0.19606
					-18.5751	-0.00108	-18.7554	-0.00101	-18.7979	-0.0009031	-18.8185	-0.00172			6.56642	0.2066	6.56642	0.22913	6.56642	0.22832	6.56642	0.18864
					-18.5661	-0.00101	-18.7464	-0.00109	-18.7879	-0.00102	-18.8085	-0.00166			6.61654	0.17685	6.61654	0.21284	6.61654	0.21945	6.61654	0.2108
					-18.5561	-0.00103	-18.7364	-0.00115	-18.7789	-0.00114	-18.7995	-0.00157			6.66667	0.16952	6.66667	0.21644	6.66667	0.2106	6.66667	0.23225
					-18.5471	-0.00113	-18.7274	-0.00119	-18.7689	-0.00123	-18.7895	-0.00144			6.71679	0.14983	6.71679	0.19629	6.71679	0.19512	6.71679	0.21069
					-18.5371	-0.0013	-18.7174	-0.00121	-18.7589	-0.00131	-18.7805	-0.00128			6.76692	0.13637	6.76692	0.17324	6.76692	0.1938	6.76692	0.19169
					-18.5281	-0.00152	-18.7074	-0.00122	-18.7499	-0.00136	-18.7705	-0.0011			6.81704	0.16125	6.81704	0.19509	6.81704	0.20728	6.81704	0.18477
					-18.5191	-0.0018	-18.6984	-0.00121	-18.7399	-0.00139	-18.7615	-0.0009324			6.86717	0.1639	6.86717	0.20517	6.86717	0.18538	6.86717	0.19207
					-18.5091	-0.00216	-18.6884	-0.00118	-18.7309	-0.00141	-18.7515	-0.00077987			6.91729	0.1411	6.91729	0.18826	6.91729	0.17815	6.91729	0.18682
					-18.5001	-0.00261	-18.6794	-0.00113	-18.7209	-0.00141	-18.7425	-0.00066055			6.96742	0.13393	6.96742	0.16661	6.96742	0.17696	6.96742	0.17664
					-18.4901	-0.00322	-18.6694	-0.00107	-18.7109	-0.00139	-18.7325	-0.00058321			7.01754	0.14507	7.01754	0.17451	7.01754	0.18692	7.01754	0.18389
					-18.4811	-0.00403	-18.6594	-0.00098745	-18.7019	-0.00135	-18.7225	-0.00055081			7.06767	0.19917	7.06767	0.19729	7.06767	0.20247	7.06767	0.19072
					-18.4711	-0.0051	-18.6504	-0.00090242	-18.6919	-0.00129	-18.7135	-0.00056091			7.11779	0.19753	7.11779	0.20331	7.11779	0.19134	7.11779	0.179
					-18.4621	-0.00642	-18.6404	-0.00082265	-18.6829	-0.00123	-18.7035	-0.00060795			7.16792	0.1472	7.16792	0.17515	7.16792	0.15622	7.16792	0.17722
					-18.4521	-0.00793	-18.6314	-0.00076131	-18.6729	-0.00116	-18.6945	-0.00068581			7.21805	0.13529	7.21805	0.17368	7.21805	0.16802	7.21805	0.1925
					-18.4431	-0.00954	-18.6214	-0.00072923	-18.6629	-0.00111	-18.6845	-0.00079113			7.26817	0.14592	7.26817	0.18713	7.26817	0.20002	7.26817	0.18267
					-18.4331	-0.01109	-18.6114	-0.00073239	-18.6539	-0.00108	-18.6755	-0.00092717			7.3183	0.173	7.3183	0.19877	7.3183	0.20583	7.3183	0.16792
					-18.4241	-0.01243	-18.6024	-0.00076833	-18.6439	-0.00108	-18.6655	-0.00111			7.36842	0.18459	7.36842	0.18568	7.36842	0.1722	7.36842	0.18583
					-18.4141	-0.01343	-18.5924	-0.00082671	-18.6349	-0.0011	-18.6565	-0.00135			7.41855	0.1611	7.41855	0.16299	7.41855	0.15043	7.41855	0.17952
					-18.4051	-0.01403	-18.5834	-0.00089197	-18.6249	-0.00114	-18.6465	-0.0017			7.46867	0.1499	7.46867	0.15255	7.46867	0.14977	7.46867	0.16473
					-18.3961	-0.01426	-18.5734	-0.00094769	-18.6159	-0.00118	-18.6365	-0.00216			7.5188	0.15082	7.5188	0.15501	7.5188	0.15314	7.5188	0.16676
					-18.3861	-0.0142	-18.5644	-0.00098177	-18.6059	-0.0012	-18.6275	-0.00278			7.56892	0.16637	7.56892	0.18394	7.56892	0.17527	7.56892	0.17539
					-18.3771	-0.01399	-18.5544	-0.00098963	-18.5959	-0.00119	-18.6175	-0.00354			7.61905	0.16763	7.61905	0.1819	7.61905	0.17121	7.61905	0.17694
					-18.3671	-0.01372	-18.5444	-0.00097405	-18.5869	-0.00115	-18.6085	-0.00441			7.66917	0.16136	7.66917	0.16599	7.66917	0.16092	7.66917	0.17831
					-18.3581	-0.01346	-18.5354	-0.0009427	-18.5769	-0.00109	-18.5985	-0.00534			7.7193	0.1506	7.7193	0.17117	7.7193	0.17115	7.7193	0.17361
					-18.3481	-0.01322	-18.5254	-0.00090506	-18.5679	-0.00102	-18.5895	-0.00626			7.76942	0.14288	7.76942	0.16269	7.76942	0.1603	7.76942	0.17117
					-18.3391	-0.01299	-18.5164	-0.00086871	-18.5579	-0.00095358	-18.5795	-0.00708			7.81955	0.15876	7.81955	0.15238	7.81955	0.14155	7.81955	0.17534
					-18.3291	-0.01274	-18.5064	-0.00083883	-18.5479	-0.00090167	-18.5705	-0.00775			7.86967	0.14631	7.86967	0.16295	7.86967	0.15172	7.86967	0.16953
					-18.3201	-0.01248	-18.4964	-0.00081905	-18.5389	-0.00086747	-18.5605	-0.00823			7.9198	0.14283	7.9198	0.1697	7.9198	0.1647	7.9198	0.16107
					-18.3101	-0.01224	-18.4874	-0.00081417	-18.5289	-0.00085304	-18.5505	-0.00852			7.96992	0.14108	7.96992	0.15305	7.96992	0.15235	7.96992	0.15504
					-18.3011	-0.01206	-18.4774	-0.00083167	-18.5199	-0.00086117	-18.5415	-0.00865			8.02005	0.12667	8.02005	0.14857	8.02005	0.14867	8.02005	0.15546
					-18.2921	-0.012	-18.4684	-0.00088237	-18.5099	-0.00089881	-18.5315	-0.00867			8.07018	0.13301	8.07018	0.15393	8.07018	0.15177	8.07018	0.15296
					-18.2821	-0.01207	-18.4584	-0.00097831	-18.4999	-0.00097901	-18.5225	-0.00863			8.1203	0.13694	8.1203	0.15014	8.1203	0.15037	8.1203	0.14237
					-18.2731	-0.01226	-18.4484	-0.00113	-18.4909	-0.00112	-18.5125	-0.00856			8.17043	0.13912	8.17043	0.15029	8.17043	0.15255	8.17043	0.13388
					-18.2631	-0.01251	-18.4394	-0.00134	-18.4809	-0.00133	-18.5035	-0.00851			8.22055	0.14985	8.22055	0.16392	8.22055	0.15085	8.22055	0.14656
					-18.2541	-0.01276	-18.4294	-0.00159	-18.4719	-0.00163	-18.4935	-0.00847			8.27068	0.13939	8.27068	0.16465	8.27068	0.15316	8.27068	0.16414
					-18.2441	-0.01296	-18.4204	-0.00188	-18.4619	-0.00202	-18.4845	-0.00844			8.3208	0.12424	8.3208	0.15694	8.3208	0.15735	8.3208	0.15851
					-18.2351	-0.0131	-18.4104	-0.00218	-18.4519	-0.00247	-18.4745	-0.00844			8.37093	0.1181	8.37093	0.14663	8.37093	0.14165	8.37093	0.13917
					-18.2251	-0.01318	-18.4014	-0.00249	-18.4429	-0.00297	-18.4645	-0.00845			8.42105	0.11309	8.42105	0.13157	8.42105	0.13097	8.42105	0.12583
					-18.2161	-0.01329	-18.3914	-0.00279	-18.4329	-0.00346	-18.4555	-0.0085			8.47118	0.11172	8.47118	0.11545	8.47118	0.11995	8.47118	0.12672
					-18.2061	-0.01352	-18.3814	-0.00309	-18.4239	-0.00394	-18.4455	-0.00858			8.5213	0.10776	8.5213	0.11563	8.5213	0.12116	8.5213	0.11576
					-18.1971	-0.01395	-18.3724	-0.0034	-18.4139	-0.00437	-18.4365	-0.00872			8.57143	0.10584	8.57143	0.1156	8.57143	0.12157	8.57143	0.11117
					-18.1871	-0.01464	-18.3624	-0.00372	-18.4049	-0.00475	-18.4265	-0.00893			8.62155	0.09374	8.62155	0.10878	8.62155	0.1204	8.62155	0.11517
					-18.1781	-0.01557	-18.3534	-0.00406	-18.3949	-0.0051	-18.4175	-0.00922			8.67168	0.07726	8.67168	0.11319	8.67168	0.12665	8.67168	0.11851
					-18.1691	-0.01664	-18.3434	-0.00442	-18.3849	-0.00542	-18.4075	-0.0096			8.7218	0.05113	8.7218	0.11305	8.7218	0.13358	8.7218	0.11504
					-18.1591	-0.01772	-18.3334	-0.00477	-18.3759	-0.00574	-18.3985	-0.01007			8.77193	0.02028	8.77193	0.07416	8.77193	0.11678	8.77193	0.10394
					-18.1501	-0.01861	-18.3244	-0.00511	-18.3659	-0.00604	-18.3885	-0.01061			8.82206	0.00715	8.82206	0.03132	8.82206	0.09516	8.82206	0.07958
					-18.1401	-0.01917	-18.3144	-0.00542	-18.3569	-0.00633	-18.3785	-0.0112			8.87218	0.00179	8.87218	0.01085	8.87218	0.07384	8.87218	0.04606
					-18.1311	-0.01931	-18.3054	-0.0057	-18.3469	-0.00659	-18.3695	-0.01181			8.92231	0.00014	8.92231	0.0042	8.92231	0.04038	8.92231	0.01996
					-18.1211	-0.01902	-18.2954	-0.00591	-18.3369	-0.00681	-18.3595	-0.0124			8.97243	0	8.97243	0.00085	8.97243	0.01662	8.97243	0.00727
					-18.1121	-0.01832	-18.2854	-0.00605	-18.3279	-0.00696	-18.3505	-0.01293			9.02256	0	9.02256	8e-05	9.02256	0.00533	9.02256	0.00119
					-18.1021	-0.01729	-18.2764	-0.0061	-18.3179	-0.00703	-18.3405	-0.0134			9.07268	0	9.07268	0	9.07268	0.0007	9.07268	7e-05
					-18.0931	-0.01598	-18.2664	-0.00606	-18.3089	-0.00701	-18.3315	-0.0138			9.12281	0	9.12281	0	9.12281	3e-05	9.12281	0
					-18.0831	-0.01446	-18.2574	-0.00593	-18.2989	-0.0069	-18.3215	-0.01412			9.17293	0	9.17293	0	9.17293	0	9.17293	0
					-18.0741	-0.01274	-18.2474	-0.00577	-18.2889	-0.00673	-18.3125	-0.01434			9.22306	0	9.22306	0	9.22306	0	9.22306	0
					-18.0641	-0.01087	-18.2384	-0.0056	-18.2799	-0.00654	-18.3025	-0.01447			9.27318	0	9.27318	0	9.27318	0	9.27318	0
					-18.0551	-0.00893	-18.2284	-0.00551	-18.2699	-0.00639	-18.2935	-0.01448			9.32331	0	9.32331	0	9.32331	0	9.32331	0
					-18.0461	-0.00704	-18.2184	-0.00555	-18.2609	-0.00634	-18.2835	-0.01436			9.37343	0	9.37343	0	9.37343	0	9.37343	0
					-18.0361	-0.00531	-18.2094	-0.00577	-18.2509	-0.00648	-18.2735	-0.01411			9.42356	0	9.42356	0	9.42356	0	9.42356	0
					-18.0271	-0.00388	-18.1994	-0.00616	-18.2409	-0.00683	-18.2645	-0.01373			9.47368	0	9.47368	0	9.47368	0	9.47368	0
					-18.0171	-0.0028	-18.1904	-0.00672	-18.2319	-0.00743	-18.2545	-0.01324			9.52381	0	9.52381	0	9.52381	0	9.52381	0
					-18.0081	-0.00211	-18.1804	-0.0074	-18.2219	-0.00823	-18.2455	-0.01266			9.57393	0	9.57393	0	9.57393	0	9.57393	0
					-17.9981	-0.00178	-18.1704	-0.00813	-18.2129	-0.00917	-18.2355	-0.012			9.62406	0	9.62406	0	9.62406	0	9.62406	0
					-17.9891	-0.00177	-18.1614	-0.00884	-18.2029	-0.01016	-18.2265	-0.01122			9.67419	0	9.67419	0	9.67419	0	9.67419	0
					-17.9791	-0.00201	-18.1514	-0.00947	-18.1929	-0.01108	-18.2165	-0.01031			9.72431	0	9.72431	0	9.72431	0	9.72431	0
					-17.9701	-0.00244	-18.1424	-0.00996	-18.1839	-0.01185	-18.2075	-0.00924			9.77444	0	9.77444	0	9.77444	0	9.77444	0
					-17.9601	-0.00302	-18.1324	-0.01029	-18.1739	-0.01238	-18.1975	-0.00802			9.82456	0	9.82456	0	9.82456	0	9.82456	0
					-17.9511	-0.00369	-18.1224	-0.01046	-18.1649	-0.0127	-18.1875	-0.00672			9.87469	0	9.87469	0	9.87469	0	9.87469	0
					-17.9411	-0.0044	-18.1134	-0.01049	-18.1549	-0.01281	-18.1785	-0.00542			9.92481	0	9.92481	0	9.92481	0	9.92481	0
					-17.9321	-0.00512	-18.1034	-0.01044	-18.1459	-0.01277	-18.1685	-0.00425			9.97494	0	9.97494	0	9.97494	0	9.97494	0
					-17.9231	-0.0058	-18.0944	-0.01035	-18.1359	-0.01266	-18.1595	-0.00328			10.0251	0	10.0251	0	10.0251	0	10.0251	0
					-17.9131	-0.0064	-18.0844	-0.01026	-18.1259	-0.01249	-18.1495	-0.00256			--	--
					-17.9041	-0.0069	-18.0754	-0.01017	-18.1169	-0.01226	-18.1405	-0.00213			--	--
					-17.8941	-0.00729	-18.0654	-0.01009	-18.1069	-0.01198	-18.1305	-0.00195			--	--
					-17.8851	-0.00759	-18.0554	-0.00998	-18.0979	-0.01164	-18.1215	-0.00202			--	--
					-17.8751	-0.00782	-18.0464	-0.00985	-18.0879	-0.01126	-18.1115	-0.00231			--	--
					-17.8661	-0.00801	-18.0364	-0.00968	-18.0779	-0.01087	-18.1015	-0.0028			--	--
					-17.8561	-0.00814	-18.0274	-0.00948	-18.0689	-0.01048	-18.0925	-0.00345			--	--
					-17.8471	-0.00822	-18.0174	-0.00925	-18.0589	-0.0101	-18.0825	-0.0042			--	--
					-17.8371	-0.00821	-18.0074	-0.00899	-18.0499	-0.00969	-18.0735	-0.00493			--	--
					-17.8281	-0.00809	-17.9984	-0.0087	-18.0399	-0.00918	-18.0635	-0.00554			--	--
					-17.8191	-0.00786	-17.9884	-0.00841	-18.0299	-0.00855	-18.0545	-0.00591			--	--
					-17.8091	-0.00756	-17.9794	-0.00811	-18.0209	-0.00781	-18.0445	-0.006			--	--
					-17.8001	-0.00723	-17.9694	-0.00784	-18.0109	-0.00702	-18.0355	-0.0058			--	--
					-17.7901	-0.00695	-17.9594	-0.00758	-18.0019	-0.00628	-18.0255	-0.00541			--	--
					-17.7811	-0.0068	-17.9504	-0.00732	-17.9919	-0.0057	-18.0155	-0.00493			--	--
					-17.7711	-0.00685	-17.9404	-0.00702	-17.9819	-0.00534	-18.0065	-0.00449			--	--
					-17.7621	-0.00714	-17.9314	-0.00664	-17.9729	-0.0052	-17.9965	-0.00418			--	--
					-17.7521	-0.00767	-17.9214	-0.00618	-17.9629	-0.00525	-17.9875	-0.00407			--	--
					-17.7431	-0.0084	-17.9124	-0.00564	-17.9539	-0.00539	-17.9775	-0.00417			--	--
					-17.7331	-0.00919	-17.9024	-0.00504	-17.9439	-0.0055	-17.9685	-0.00445			--	--
					-17.7241	-0.0099	-17.8924	-0.00443	-17.9349	-0.0055	-17.9585	-0.00491			--	--
					-17.7141	-0.0104	-17.8834	-0.00382	-17.9249	-0.00532	-17.9495	-0.0055			--	--
					-17.7051	-0.01058	-17.8734	-0.00325	-17.9149	-0.00496	-17.9395	-0.00619			--	--
					-17.6961	-0.01044	-17.8644	-0.00273	-17.9059	-0.00445	-17.9295	-0.00694			--	--
					-17.6861	-0.01005	-17.8544	-0.00229	-17.8959	-0.00386	-17.9205	-0.00768			--	--
					-17.6771	-0.00956	-17.8444	-0.00196	-17.8869	-0.00331	-17.9105	-0.00835			--	--
					-17.6671	-0.00914	-17.8354	-0.00178	-17.8769	-0.00287	-17.9015	-0.00888			--	--
					-17.6581	-0.00896	-17.8254	-0.00178	-17.8669	-0.00264	-17.8915	-0.00919			--	--
					-17.6481	-0.00911	-17.8164	-0.002	-17.8579	-0.00266	-17.8825	-0.00929			--	--
					-17.6391	-0.00959	-17.8064	-0.00243	-17.8479	-0.00294	-17.8725	-0.00918			--	--
					-17.6291	-0.01031	-17.7964	-0.00306	-17.8389	-0.00345	-17.8635	-0.00896			--	--
					-17.6201	-0.01109	-17.7874	-0.00383	-17.8289	-0.00414	-17.8535	-0.00871			--	--
					-17.6101	-0.01175	-17.7774	-0.00468	-17.8189	-0.00492	-17.8435	-0.00852			--	--
					-17.6011	-0.01212	-17.7684	-0.00554	-17.8099	-0.00573	-17.8345	-0.00844			--	--
					-17.5911	-0.01211	-17.7584	-0.00635	-17.7999	-0.00652	-17.8245	-0.00848			--	--
					-17.5821	-0.01174	-17.7494	-0.00709	-17.7909	-0.00725	-17.8155	-0.00859			--	--
					-17.5731	-0.01113	-17.7394	-0.00778	-17.7809	-0.00792	-17.8055	-0.00872			--	--
					-17.5631	-0.01041	-17.7294	-0.00846	-17.7709	-0.00853	-17.7965	-0.00882			--	--
					-17.5541	-0.0097	-17.7204	-0.00915	-17.7619	-0.00911	-17.7865	-0.00885			--	--
					-17.5441	-0.00909	-17.7104	-0.00987	-17.7519	-0.00963	-17.7775	-0.00882			--	--
					-17.5351	-0.00859	-17.7014	-0.01059	-17.7429	-0.01008	-17.7675	-0.0088			--	--
					-17.5251	-0.00817	-17.6914	-0.01124	-17.7329	-0.01045	-17.7575	-0.00882			--	--
					-17.5161	-0.0078	-17.6814	-0.01172	-17.7229	-0.01071	-17.7485	-0.00892			--	--
					-17.5061	-0.00744	-17.6724	-0.01198	-17.7139	-0.01086	-17.7385	-0.00909			--	--
					-17.4971	-0.0071	-17.6624	-0.01197	-17.7039	-0.0109	-17.7295	-0.00928			--	--
					-17.4871	-0.00678	-17.6534	-0.01171	-17.6949	-0.01084	-17.7195	-0.0094			--	--
					-17.4781	-0.0065	-17.6434	-0.01124	-17.6849	-0.01069	-17.7105	-0.00938			--	--
					-17.4691	-0.00626	-17.6334	-0.01065	-17.6759	-0.01044	-17.7005	-0.00915			--	--
					-17.4591	-0.00604	-17.6244	-0.01001	-17.6659	-0.01012	-17.6915	-0.0087			--	--
					-17.4501	-0.0058	-17.6144	-0.00941	-17.6559	-0.00973	-17.6815	-0.00808			--	--
					-17.4401	-0.00551	-17.6054	-0.00891	-17.6469	-0.00933	-17.6725	-0.00738			--	--
					-17.4311	-0.00514	-17.5954	-0.00856	-17.6369	-0.00896	-17.6625	-0.00668			--	--
					-17.4211	-0.0047	-17.5864	-0.00838	-17.6279	-0.00872	-17.6525	-0.00612			--	--
					-17.4121	-0.00422	-17.5764	-0.00834	-17.6179	-0.00865	-17.6435	-0.00576			--	--
					-17.4021	-0.00377	-17.5664	-0.00843	-17.6079	-0.00879	-17.6335	-0.00562			--	--
					-17.3931	-0.0034	-17.5574	-0.00859	-17.5989	-0.0091	-17.6245	-0.00568			--	--
					-17.3831	-0.00319	-17.5474	-0.00878	-17.5889	-0.0095	-17.6145	-0.00583			--	--
					-17.3741	-0.00317	-17.5384	-0.00896	-17.5799	-0.00986	-17.6055	-0.006			--	--
					-17.3641	-0.00336	-17.5284	-0.00908	-17.5699	-0.01007	-17.5955	-0.00611			--	--
					-17.3551	-0.00371	-17.5184	-0.0091	-17.5599	-0.01001	-17.5865	-0.00612			--	--
					-17.3461	-0.00416	-17.5094	-0.00902	-17.5509	-0.00967	-17.5765	-0.00604			--	--
					-17.3361	-0.00463	-17.4994	-0.00883	-17.5409	-0.00908	-17.5665	-0.0059			--	--
					-17.3271	-0.00502	-17.4904	-0.00857	-17.5319	-0.00835	-17.5575	-0.00573			--	--
					-17.3171	-0.00528	-17.4804	-0.00831	-17.5219	-0.00764	-17.5475	-0.00552			--	--
					-17.3081	-0.00536	-17.4704	-0.00811	-17.5119	-0.00708	-17.5385	-0.00527			--	--
					-17.2981	-0.00525	-17.4614	-0.00802	-17.5029	-0.00676	-17.5285	-0.00496			--	--
					-17.2891	-0.00498	-17.4514	-0.00807	-17.4929	-0.00669	-17.5195	-0.00461			--	--
					-17.2791	-0.00458	-17.4424	-0.0082	-17.4839	-0.00684	-17.5095	-0.00424			--	--
					-17.2701	-0.00411	-17.4324	-0.00836	-17.4739	-0.00712	-17.5005	-0.00392			--	--
					-17.2601	-0.00362	-17.4234	-0.00847	-17.4639	-0.00744	-17.4905	-0.00371			--	--
					-17.2511	-0.00315	-17.4134	-0.00847	-17.4549	-0.00771	-17.4805	-0.00366			--	--
					-17.2411	-0.00276	-17.4034	-0.00835	-17.4449	-0.0079	-17.4715	-0.00375			--	--
					-17.2321	-0.00245	-17.3944	-0.00813	-17.4359	-0.00795	-17.4615	-0.00395			--	--
					-17.2231	-0.00224	-17.3844	-0.00782	-17.4259	-0.00784	-17.4525	-0.00416			--	--
					-17.2131	-0.00214	-17.3754	-0.00746	-17.4169	-0.00755	-17.4425	-0.00431			--	--
					-17.2041	-0.00213	-17.3654	-0.00706	-17.4069	-0.00708	-17.4335	-0.0043			--	--
					-17.1941	-0.00224	-17.3554	-0.00665	-17.3969	-0.00647	-17.4235	-0.00413			--	--
					-17.1851	-0.00247	-17.3464	-0.00627	-17.3879	-0.0058	-17.4145	-0.0038			--	--
					-17.1751	-0.0028	-17.3364	-0.00597	-17.3779	-0.00518	-17.4045	-0.00337			--	--
					-17.1661	-0.00321	-17.3274	-0.0058	-17.3689	-0.00471	-17.3945	-0.00291			--	--
					-17.1561	-0.00366	-17.3174	-0.00577	-17.3589	-0.00445	-17.3855	-0.00249			--	--
					-17.1471	-0.00409	-17.3074	-0.00585	-17.3489	-0.00443	-17.3755	-0.00218			--	--
					-17.1371	-0.00445	-17.2984	-0.00598	-17.3399	-0.00459	-17.3665	-0.00201			--	--
					-17.1281	-0.00468	-17.2884	-0.00607	-17.3299	-0.00484	-17.3565	-0.00199			--	--
					-17.1181	-0.00475	-17.2794	-0.00606	-17.3209	-0.00508	-17.3475	-0.00213			--	--
					-17.1091	-0.00465	-17.2694	-0.00589	-17.3109	-0.00521	-17.3375	-0.00241			--	--
					-17.1001	-0.0044	-17.2604	-0.00555	-17.3009	-0.00518	-17.3285	-0.00279			--	--
					-17.0901	-0.00404	-17.2504	-0.00508	-17.2919	-0.00496	-17.3185	-0.00324			--	--
					-17.0811	-0.00363	-17.2404	-0.00455	-17.2819	-0.00461	-17.3085	-0.00368			--	--
					-17.0711	-0.00324	-17.2314	-0.00405	-17.2729	-0.00416	-17.2995	-0.00407			--	--
					-17.0621	-0.0029	-17.2214	-0.00367	-17.2629	-0.00371	-17.2895	-0.00435			--	--
					-17.0521	-0.00266	-17.2124	-0.00347	-17.2529	-0.00334	-17.2805	-0.00448			--	--
					-17.0431	-0.00251	-17.2024	-0.00349	-17.2439	-0.0031	-17.2705	-0.00444			--	--
					-17.0331	-0.00247	-17.1924	-0.00372	-17.2339	-0.00305	-17.2615	-0.00424			--	--
					-17.0241	-0.00252	-17.1834	-0.0041	-17.2249	-0.00319	-17.2515	-0.00394			--	--
					-17.0141	-0.00263	-17.1734	-0.00455	-17.2149	-0.0035	-17.2425	-0.00358			--	--
					-17.0051	-0.00278	-17.1644	-0.00499	-17.2059	-0.00392	-17.2325	-0.00325			--	--
					-16.9961	-0.00292	-17.1544	-0.00532	-17.1959	-0.00437	-17.2225	-0.003			--	--
					-16.9861	-0.00302	-17.1444	-0.00549	-17.1859	-0.00479	-17.2135	-0.00287			--	--
					-16.9771	-0.00304	-17.1354	-0.00549	-17.1769	-0.00509	-17.2035	-0.00289			--	--
					-16.9671	-0.00297	-17.1254	-0.00533	-17.1669	-0.00522	-17.1945	-0.00302			--	--
					-16.9581	-0.00282	-17.1164	-0.00505	-17.1579	-0.00518	-17.1845	-0.00321			--	--
					-16.9481	-0.00263	-17.1064	-0.00471	-17.1479	-0.00497	-17.1755	-0.0034			--	--
					-16.9391	-0.00244	-17.0974	-0.00439	-17.1379	-0.00465	-17.1655	-0.00351			--	--
					-16.9291	-0.00229	-17.0874	-0.00414	-17.1289	-0.00429	-17.1565	-0.00348			--	--
					-16.9201	-0.0022	-17.0774	-0.00401	-17.1189	-0.00397	-17.1465	-0.00331			--	--
					-16.9101	-0.00215	-17.0684	-0.00401	-17.1099	-0.00374	-17.1375	-0.00301			--	--
					-16.9011	-0.00211	-17.0584	-0.00409	-17.0999	-0.00365	-17.1275	-0.00264			--	--
					-16.8911	-0.00204	-17.0494	-0.00419	-17.0899	-0.00369	-17.1175	-0.00227			--	--
					-16.8821	-0.00192	-17.0394	-0.00424	-17.0809	-0.00384	-17.1085	-0.00197			--	--
					-16.8731	-0.00175	-17.0294	-0.00416	-17.0709	-0.00401	-17.0985	-0.00177			--	--
					-16.8631	-0.00155	-17.0204	-0.00392	-17.0619	-0.00413	-17.0895	-0.00168			--	--
					-16.8541	-0.00138	-17.0104	-0.00354	-17.0519	-0.00411	-17.0795	-0.00165			--	--
					-16.8441	-0.00126	-17.0014	-0.00308	-17.0419	-0.00393	-17.0705	-0.00165			--	--
					-16.8351	-0.00124	-16.9914	-0.00261	-17.0329	-0.00359	-17.0605	-0.00163			--	--
					-16.8251	-0.00131	-16.9814	-0.00222	-17.0229	-0.00315	-17.0515	-0.00156			--	--
					-16.8161	-0.00147	-16.9724	-0.00195	-17.0139	-0.0027	-17.0415	-0.00144			--	--
					-16.8061	-0.00169	-16.9624	-0.00182	-17.0039	-0.00231	-17.0315	-0.0013			--	--
					-16.7971	-0.00194	-16.9534	-0.00178	-16.9939	-0.00203	-17.0225	-0.00118			--	--
					-16.7871	-0.00219	-16.9434	-0.00179	-16.9849	-0.00188	-17.0125	-0.00111			--	--
					-16.7781	-0.00243	-16.9344	-0.00178	-16.9749	-0.00182	-17.0035	-0.00111			--	--
					-16.7681	-0.00266	-16.9244	-0.00171	-16.9659	-0.00179	-16.9935	-0.00119			--	--
					-16.7591	-0.00288	-16.9144	-0.00158	-16.9559	-0.00176	-16.9845	-0.00132			--	--
					-16.7501	-0.00309	-16.9054	-0.00142	-16.9469	-0.00167	-16.9745	-0.00147			--	--
					-16.7401	-0.00329	-16.8954	-0.00126	-16.9369	-0.00154	-16.9655	-0.00161			--	--
					-16.7311	-0.00349	-16.8864	-0.00115	-16.9269	-0.00138	-16.9555	-0.00172			--	--
					-16.7211	-0.0037	-16.8764	-0.00112	-16.9179	-0.00123	-16.9455	-0.0018			--	--
					-16.7121	-0.00392	-16.8664	-0.00118	-16.9079	-0.00114	-16.9365	-0.00188			--	--
					-16.7021	-0.00416	-16.8574	-0.00133	-16.8989	-0.00114	-16.9265	-0.00198			--	--
					-16.6931	-0.00443	-16.8474	-0.00153	-16.8889	-0.00122	-16.9175	-0.00212			--	--
					-16.6831	-0.00469	-16.8384	-0.00174	-16.8789	-0.00137	-16.9075	-0.00234			--	--
					-16.6741	-0.00491	-16.8284	-0.00193	-16.8699	-0.00156	-16.8985	-0.00264			--	--
					-16.6641	-0.00505	-16.8184	-0.00207	-16.8599	-0.00174	-16.8885	-0.003			--	--
					-16.6551	-0.00507	-16.8094	-0.00218	-16.8509	-0.00189	-16.8795	-0.00341			--	--
					-16.6461	-0.00496	-16.7994	-0.00228	-16.8409	-0.002	-16.8695	-0.00383			--	--
					-16.6361	-0.00474	-16.7904	-0.00241	-16.8309	-0.00209	-16.8595	-0.00421			--	--
					-16.6271	-0.00442	-16.7804	-0.0026	-16.8219	-0.00218	-16.8505	-0.0045			--	--
					-16.6171	-0.00406	-16.7714	-0.00288	-16.8119	-0.00233	-16.8405	-0.00466			--	--
					-16.6081	-0.0037	-16.7614	-0.00327	-16.8029	-0.00256	-16.8315	-0.00465			--	--
					-16.5981	-0.00338	-16.7514	-0.00374	-16.7929	-0.00288	-16.8215	-0.00447			--	--
					-16.5891	-0.00313	-16.7424	-0.00425	-16.7829	-0.00328	-16.8125	-0.00415			--	--
					-16.5791	-0.00298	-16.7324	-0.00474	-16.7739	-0.00373	-16.8025	-0.00375			--	--
					-16.5701	-0.00293	-16.7234	-0.00512	-16.7639	-0.0042	-16.7935	-0.00335			--	--
					-16.5601	-0.00295	-16.7134	-0.00533	-16.7549	-0.00463	-16.7835	-0.00302			--	--
					-16.5511	-0.00302	-16.7034	-0.0053	-16.7449	-0.00494	-16.7735	-0.00283			--	--
					-16.5411	-0.00312	-16.6944	-0.00503	-16.7359	-0.00508	-16.7645	-0.00282			--	--
					-16.5321	-0.00324	-16.6844	-0.00455	-16.7259	-0.00503	-16.7545	-0.00301			--	--
					-16.5231	-0.00339	-16.6754	-0.00396	-16.7159	-0.00479	-16.7455	-0.00338			--	--
					-16.5131	-0.00358	-16.6654	-0.00336	-16.7069	-0.00438	-16.7355	-0.00388			--	--
					-16.5041	-0.00385	-16.6554	-0.00283	-16.6969	-0.00389	-16.7265	-0.00443			--	--
					-16.4941	-0.0042	-16.6464	-0.00248	-16.6879	-0.0034	-16.7165	-0.00495			--	--
					-16.4851	-0.00464	-16.6364	-0.00235	-16.6779	-0.00299	-16.7075	-0.00535			--	--
					-16.4751	-0.00515	-16.6274	-0.00246	-16.6679	-0.00273	-16.6975	-0.00556			--	--
					-16.4661	-0.00567	-16.6174	-0.00282	-16.6589	-0.00267	-16.6875	-0.00556			--	--
					-16.4561	-0.00616	-16.6084	-0.00338	-16.6489	-0.00283	-16.6785	-0.00537			--	--
					-16.4471	-0.00656	-16.5984	-0.00409	-16.6399	-0.0032	-16.6685	-0.00506			--	--
					-16.4371	-0.00684	-16.5884	-0.00484	-16.6299	-0.00375	-16.6595	-0.00472			--	--
					-16.4281	-0.00699	-16.5794	-0.00552	-16.6199	-0.00441	-16.6495	-0.00441			--	--
					-16.4181	-0.00699	-16.5694	-0.006	-16.6109	-0.00508	-16.6405	-0.00419			--	--
					-16.4091	-0.00687	-16.5604	-0.00619	-16.6009	-0.00566	-16.6305	-0.00409			--	--
					-16.4001	-0.00663	-16.5504	-0.00605	-16.5919	-0.00604	-16.6215	-0.00409			--	--
					-16.3901	-0.0063	-16.5404	-0.00561	-16.5819	-0.00617	-16.6115	-0.00418			--	--
					-16.3811	-0.00587	-16.5314	-0.00499	-16.5719	-0.00603	-16.6015	-0.00431			--	--
					-16.3711	-0.00537	-16.5214	-0.00432	-16.5629	-0.00567	-16.5925	-0.00445			--	--
					-16.3621	-0.00483	-16.5124	-0.00377	-16.5529	-0.00521	-16.5825	-0.00456			--	--
					-16.3521	-0.00431	-16.5024	-0.00346	-16.5439	-0.00474	-16.5735	-0.0046			--	--
					-16.3431	-0.00386	-16.4924	-0.00342	-16.5339	-0.00436	-16.5635	-0.00456			--	--
					-16.3331	-0.00355	-16.4834	-0.00366	-16.5239	-0.00413	-16.5545	-0.00442			--	--
					-16.3241	-0.00342	-16.4734	-0.00411	-16.5149	-0.00406	-16.5445	-0.0042			--	--
					-16.3141	-0.00349	-16.4644	-0.00464	-16.5049	-0.00413	-16.5355	-0.00393			--	--
					-16.3051	-0.00376	-16.4544	-0.00516	-16.4959	-0.00428	-16.5255	-0.00366			--	--
					-16.2951	-0.0042	-16.4454	-0.00557	-16.4859	-0.00446	-16.5165	-0.00345			--	--
					-16.2861	-0.00475	-16.4354	-0.0058	-16.4769	-0.00462	-16.5065	-0.00333			--	--
					-16.2771	-0.00534	-16.4254	-0.00585	-16.4669	-0.00471	-16.4965	-0.00335			--	--
					-16.2671	-0.00589	-16.4164	-0.00573	-16.4569	-0.00473	-16.4875	-0.00352			--	--
					-16.2581	-0.00632	-16.4064	-0.00551	-16.4479	-0.00466	-16.4775	-0.00386			--	--
					-16.2481	-0.00659	-16.3974	-0.00525	-16.4379	-0.00452	-16.4685	-0.00432			--	--
					-16.2391	-0.00672	-16.3874	-0.00504	-16.4289	-0.00434	-16.4585	-0.00487			--	--
					-16.2291	-0.00675	-16.3774	-0.00495	-16.4189	-0.00418	-16.4495	-0.00543			--	--
					-16.2201	-0.00675	-16.3684	-0.005	-16.4089	-0.00407	-16.4395	-0.00592			--	--
					-16.2101	-0.0068	-16.3584	-0.00521	-16.3999	-0.00407	-16.4305	-0.00625			--	--
					-16.2011	-0.00692	-16.3494	-0.00555	-16.3899	-0.00421	-16.4205	-0.00637			--	--
					-16.1911	-0.00711	-16.3394	-0.00594	-16.3809	-0.00449	-16.4105	-0.00626			--	--
					-16.1821	-0.00729	-16.3294	-0.00633	-16.3709	-0.00491	-16.4015	-0.00596			--	--
					-16.1731	-0.00738	-16.3204	-0.00663	-16.3609	-0.00541	-16.3915	-0.00553			--	--
					-16.1631	-0.00729	-16.3104	-0.0068	-16.3519	-0.00594	-16.3825	-0.00509			--	--
					-16.1541	-0.007	-16.3014	-0.00678	-16.3419	-0.00641	-16.3725	-0.00475			--	--
					-16.1441	-0.00653	-16.2914	-0.00659	-16.3329	-0.00676	-16.3635	-0.00459			--	--
					-16.1351	-0.00594	-16.2824	-0.00625	-16.3229	-0.00692	-16.3535	-0.00469			--	--
					-16.1251	-0.00533	-16.2724	-0.00582	-16.3129	-0.00687	-16.3445	-0.00504			--	--
					-16.1161	-0.00478	-16.2624	-0.00537	-16.3039	-0.00661	-16.3345	-0.00558			--	--
					-16.1061	-0.00436	-16.2534	-0.00499	-16.2939	-0.00619	-16.3245	-0.00622			--	--
					-16.0971	-0.00407	-16.2434	-0.00476	-16.2849	-0.00569	-16.3155	-0.00683			--	--
					-16.0871	-0.00391	-16.2344	-0.00476	-16.2749	-0.00522	-16.3055	-0.0073			--	--
					-16.0781	-0.00382	-16.2244	-0.00499	-16.2659	-0.00487	-16.2965	-0.00754			--	--
					-16.0681	-0.00376	-16.2144	-0.00543	-16.2559	-0.00473	-16.2865	-0.00753			--	--
					-16.0591	-0.00368	-16.2054	-0.006	-16.2459	-0.00484	-16.2775	-0.00731			--	--
					-16.0501	-0.00354	-16.1954	-0.0066	-16.2369	-0.00521	-16.2675	-0.00693			--	--
					-16.0401	-0.00334	-16.1864	-0.0071	-16.2269	-0.00577	-16.2585	-0.00647			--	--
					-16.0311	-0.00307	-16.1764	-0.00744	-16.2179	-0.00643	-16.2485	-0.00599			--	--
					-16.0211	-0.00275	-16.1664	-0.00759	-16.2079	-0.00708	-16.2385	-0.0055			--	--
					-16.0121	-0.00241	-16.1574	-0.00759	-16.1979	-0.0076	-16.2295	-0.00505			--	--
					-16.0021	-0.00207	-16.1474	-0.00746	-16.1889	-0.00793	-16.2195	-0.00462			--	--
					-15.9931	-0.00178	-16.1384	-0.00728	-16.1789	-0.00805	-16.2105	-0.00422			--	--
					-15.9831	-0.00154	-16.1284	-0.00708	-16.1699	-0.00798	-16.2005	-0.00384			--	--
					-15.9741	-0.00137	-16.1194	-0.00687	-16.1599	-0.00777	-16.1915	-0.0035			--	--
					-15.9641	-0.00127	-16.1094	-0.00664	-16.1499	-0.00747	-16.1815	-0.00318			--	--
					-15.9551	-0.00123	-16.0994	-0.00638	-16.1409	-0.0071	-16.1725	-0.00288			--	--
					-15.9451	-0.00124	-16.0904	-0.00607	-16.1309	-0.00669	-16.1625	-0.00262			--	--
					-15.9361	-0.00126	-16.0804	-0.00569	-16.1219	-0.00626	-16.1525	-0.00239			--	--
					-15.9271	-0.00129	-16.0714	-0.00525	-16.1119	-0.00581	-16.1435	-0.00219			--	--
					-15.9171	-0.00131	-16.0614	-0.00474	-16.1019	-0.00533	-16.1335	-0.00202			--	--
					-15.9081	-0.00133	-16.0514	-0.0042	-16.0929	-0.00483	-16.1245	-0.00188			--	--
					-15.8981	-0.00134	-16.0424	-0.00367	-16.0829	-0.00432	-16.1145	-0.00176			--	--
					-15.8891	-0.00134	-16.0324	-0.00317	-16.0739	-0.00383	-16.1055	-0.00167			--	--
					-15.8791	-0.00133	-16.0234	-0.00276	-16.0639	-0.00337	-16.0955	-0.00159			--	--
					-15.8701	-0.00132	-16.0134	-0.00245	-16.0539	-0.00298	-16.0865	-0.00152			--	--
					-15.8601	-0.00132	-16.0034	-0.00226	-16.0449	-0.00265	-16.0765	-0.00146			--	--
					-15.8511	-0.00135	-15.9944	-0.00217	-16.0349	-0.00242	-16.0665	-0.00139			--	--
					-15.8411	-0.00143	-15.9844	-0.00216	-16.0259	-0.00227	-16.0575	-0.00132			--	--
					-15.8321	-0.00155	-15.9754	-0.00218	-16.0159	-0.00219	-16.0475	-0.00125			--	--
					-15.8231	-0.00171	-15.9654	-0.00221	-16.0069	-0.00216	-16.0385	-0.00119			--	--
					-15.8131	-0.00188	-15.9564	-0.0022	-15.9969	-0.00215	-16.0285	-0.00115			--	--
					-15.8041	-0.00204	-15.9464	-0.00213	-15.9869	-0.00213	-16.0195	-0.00115			--	--
					-15.7941	-0.00215	-15.9364	-0.002	-15.9779	-0.00208	-16.0095	-0.0012			--	--
					-15.7851	-0.00218	-15.9274	-0.00184	-15.9679	-0.00199	-16.0005	-0.00131			--	--
					-15.7751	-0.00212	-15.9174	-0.00166	-15.9589	-0.00186	-15.9905	-0.00147			--	--
					-15.7661	-0.002	-15.9084	-0.0015	-15.9489	-0.0017	-15.9815	-0.00164			--	--
					-15.7561	-0.00184	-15.8984	-0.0014	-15.9389	-0.00155	-15.9715	-0.00181			--	--
					-15.7471	-0.00169	-15.8884	-0.00137	-15.9299	-0.00141	-15.9615	-0.00195			--	--
					-15.7371	-0.00157	-15.8794	-0.00142	-15.9199	-0.00133	-15.9525	-0.00202			--	--
					-15.7281	-0.00152	-15.8694	-0.00154	-15.9109	-0.0013	-15.9425	-0.00204			--	--
					-15.7181	-0.00152	-15.8604	-0.0017	-15.9009	-0.00135	-15.9335	-0.00202			--	--
					-15.7091	-0.00158	-15.8504	-0.00188	-15.8909	-0.00145	-15.9235	-0.00198			--	--
					-15.7001	-0.00168	-15.8404	-0.00206	-15.8819	-0.0016	-15.9145	-0.00195			--	--
					-15.6901	-0.0018	-15.8314	-0.00221	-15.8719	-0.00176	-15.9045	-0.00197			--	--
					-15.6811	-0.00192	-15.8214	-0.00231	-15.8629	-0.00192	-15.8955	-0.00203			--	--
					-15.6711	-0.00206	-15.8124	-0.00238	-15.8529	-0.00205	-15.8855	-0.00212			--	--
					-15.6621	-0.0022	-15.8024	-0.00243	-15.8429	-0.00215	-15.8755	-0.00222			--	--
					-15.6521	-0.00235	-15.7934	-0.00247	-15.8339	-0.00221	-15.8665	-0.0023			--	--
					-15.6431	-0.0025	-15.7834	-0.00253	-15.8239	-0.00226	-15.8565	-0.00234			--	--
					-15.6331	-0.00263	-15.7734	-0.00261	-15.8149	-0.0023	-15.8475	-0.00234			--	--
					-15.6241	-0.00273	-15.7644	-0.0027	-15.8049	-0.00236	-15.8375	-0.00231			--	--
					-15.6141	-0.00279	-15.7544	-0.0028	-15.7959	-0.00245	-15.8285	-0.00226			--	--
					-15.6051	-0.00282	-15.7454	-0.00288	-15.7859	-0.00256	-15.8185	-0.00222			--	--
					-15.5951	-0.00282	-15.7354	-0.00292	-15.7759	-0.00268	-15.8095	-0.00218			--	--
					-15.5861	-0.00281	-15.7254	-0.00293	-15.7669	-0.00278	-15.7995	-0.00215			--	--
					-15.5771	-0.0028	-15.7164	-0.0029	-15.7569	-0.00283	-15.7895	-0.00212			--	--
					-15.5671	-0.00281	-15.7064	-0.00284	-15.7479	-0.00284	-15.7805	-0.00207			--	--
					-15.5581	-0.00284	-15.6974	-0.00275	-15.7379	-0.00281	-15.7705	-0.002			--	--
					-15.5481	-0.00287	-15.6874	-0.00264	-15.7279	-0.00275	-15.7615	-0.00192			--	--
					-15.5391	-0.00288	-15.6774	-0.00251	-15.7189	-0.00267	-15.7515	-0.00185			--	--
					-15.5291	-0.00284	-15.6684	-0.00234	-15.7089	-0.00258	-15.7425	-0.00182			--	--
					-15.5201	-0.00274	-15.6584	-0.00215	-15.6999	-0.00248	-15.7325	-0.00187			--	--
					-15.5101	-0.00259	-15.6494	-0.00195	-15.6899	-0.00236	-15.7235	-0.00199			--	--
					-15.5011	-0.00242	-15.6394	-0.00176	-15.6799	-0.00221	-15.7135	-0.00218			--	--
					-15.4911	-0.00227	-15.6304	-0.00164	-15.6709	-0.00204	-15.7035	-0.00243			--	--
					-15.4821	-0.00217	-15.6204	-0.00159	-15.6609	-0.00187	-15.6945	-0.0027			--	--
					-15.4731	-0.00216	-15.6104	-0.00166	-15.6519	-0.00173	-15.6845	-0.00296			--	--
					-15.4631	-0.00224	-15.6014	-0.00183	-15.6419	-0.00166	-15.6755	-0.00319			--	--
					-15.4541	-0.00241	-15.5914	-0.0021	-15.6319	-0.00168	-15.6655	-0.00335			--	--
					-15.4441	-0.00262	-15.5824	-0.00245	-15.6229	-0.0018	-15.6565	-0.00345			--	--
					-15.4351	-0.00284	-15.5724	-0.00282	-15.6129	-0.00202	-15.6465	-0.00348			--	--
					-15.4251	-0.00304	-15.5624	-0.0032	-15.6039	-0.00233	-15.6375	-0.00346			--	--
					-15.4161	-0.00318	-15.5534	-0.00352	-15.5939	-0.0027	-15.6275	-0.0034			--	--
					-15.4061	-0.00328	-15.5434	-0.00377	-15.5839	-0.00309	-15.6175	-0.00333			--	--
					-15.3971	-0.00334	-15.5344	-0.00391	-15.5749	-0.00346	-15.6085	-0.00326			--	--
					-15.3871	-0.00337	-15.5244	-0.00396	-15.5649	-0.00376	-15.5985	-0.00319			--	--
					-15.3781	-0.00339	-15.5144	-0.00392	-15.5559	-0.00398	-15.5895	-0.00316			--	--
					-15.3681	-0.0034	-15.5054	-0.00381	-15.5459	-0.00409	-15.5795	-0.00315			--	--
					-15.3591	-0.00341	-15.4954	-0.00367	-15.5369	-0.00408	-15.5705	-0.00317			--	--
					-15.3501	-0.00342	-15.4864	-0.00352	-15.5269	-0.00398	-15.5605	-0.0032			--	--
					-15.3401	-0.00343	-15.4764	-0.0034	-15.5169	-0.00382	-15.5515	-0.00322			--	--
					-15.3311	-0.00345	-15.4674	-0.0033	-15.5079	-0.00364	-15.5415	-0.00322			--	--
					-15.3211	-0.00346	-15.4574	-0.00325	-15.4979	-0.00347	-15.5315	-0.00319			--	--
					-15.3121	-0.00347	-15.4474	-0.00323	-15.4889	-0.00334	-15.5225	-0.00314			--	--
					-15.3021	-0.00345	-15.4384	-0.00323	-15.4789	-0.00327	-15.5125	-0.00311			--	--
					-15.2931	-0.00338	-15.4284	-0.00324	-15.4689	-0.00326	-15.5035	-0.00313			--	--
					-15.2831	-0.00327	-15.4194	-0.00325	-15.4599	-0.00327	-15.4935	-0.00322			--	--
					-15.2741	-0.00313	-15.4094	-0.00324	-15.4499	-0.00329	-15.4845	-0.00341			--	--
					-15.2641	-0.003	-15.3994	-0.00324	-15.4409	-0.00329	-15.4745	-0.00368			--	--
					-15.2551	-0.00292	-15.3904	-0.00328	-15.4309	-0.00328	-15.4655	-0.00398			--	--
					-15.2451	-0.00291	-15.3804	-0.00338	-15.4209	-0.00326	-15.4555	-0.00426			--	--
					-15.2361	-0.00298	-15.3714	-0.00355	-15.4119	-0.00327	-15.4455	-0.00446			--	--
					-15.2271	-0.00311	-15.3614	-0.00381	-15.4019	-0.00333	-15.4365	-0.00452			--	--
					-15.2171	-0.00326	-15.3514	-0.00411	-15.3929	-0.00348	-15.4265	-0.00443			--	--
					-15.2081	-0.00336	-15.3424	-0.00441	-15.3829	-0.00373	-15.4175	-0.00418			--	--
					-15.1981	-0.00336	-15.3324	-0.00466	-15.3729	-0.00404	-15.4075	-0.00383			--	--
					-15.1891	-0.00324	-15.3234	-0.00478	-15.3639	-0.00438	-15.3985	-0.0034			--	--
					-15.1791	-0.003	-15.3134	-0.00477	-15.3539	-0.00467	-15.3885	-0.00295			--	--
					-15.1701	-0.00267	-15.3044	-0.00459	-15.3449	-0.00485	-15.3795	-0.00254			--	--
					-15.1601	-0.00231	-15.2944	-0.00428	-15.3349	-0.00488	-15.3695	-0.00221			--	--
					-15.1511	-0.00198	-15.2844	-0.00387	-15.3259	-0.00474	-15.3605	-0.00196			--	--
					-15.1411	-0.00176	-15.2754	-0.0034	-15.3159	-0.00444	-15.3505	-0.00181			--	--
					-15.1321	-0.00169	-15.2654	-0.00294	-15.3059	-0.00403	-15.3405	-0.00174			--	--
					-15.1221	-0.00182	-15.2564	-0.00252	-15.2969	-0.00355	-15.3315	-0.00175			--	--
					-15.1131	-0.00214	-15.2464	-0.00219	-15.2869	-0.00306	-15.3215	-0.00183			--	--
					-15.1041	-0.00264	-15.2364	-0.00197	-15.2779	-0.00263	-15.3125	-0.00197			--	--
					-15.0941	-0.00325	-15.2274	-0.00187	-15.2679	-0.00229	-15.3025	-0.00218			--	--
					-15.0851	-0.00389	-15.2174	-0.00189	-15.2579	-0.00207	-15.2935	-0.00246			--	--
					-15.0751	-0.00448	-15.2084	-0.00201	-15.2489	-0.00199	-15.2835	-0.00282			--	--
					-15.0661	-0.00494	-15.1984	-0.00221	-15.2389	-0.00203	-15.2745	-0.00324			--	--
					-15.0561	-0.00521	-15.1884	-0.00247	-15.2299	-0.00219	-15.2645	-0.00368			--	--
					-15.0471	-0.00527	-15.1794	-0.00279	-15.2199	-0.00244	-15.2545	-0.00412			--	--
					-15.0371	-0.00513	-15.1694	-0.00316	-15.2099	-0.00276	-15.2455	-0.00448			--	--
					-15.0281	-0.00482	-15.1604	-0.00355	-15.2009	-0.00311	-15.2355	-0.00471			--	--
					-15.0181	-0.0044	-15.1504	-0.00395	-15.1909	-0.00348	-15.2265	-0.00478			--	--
					-15.0091	-0.00391	-15.1414	-0.00432	-15.1819	-0.00385	-15.2165	-0.00467			--	--
					-15.0001	-0.00341	-15.1314	-0.00459	-15.1719	-0.00419	-15.2075	-0.00439			--	--
					-14.9901	-0.00295	-15.1214	-0.00474	-15.1619	-0.00446	-15.1975	-0.00401			--	--
					-14.9811	-0.00256	-15.1124	-0.00473	-15.1529	-0.00464	-15.1885	-0.00361			--	--
					-14.9711	-0.00227	-15.1024	-0.00456	-15.1429	-0.00472	-15.1785	-0.00324			--	--
					-14.9621	-0.00212	-15.0934	-0.00428	-15.1339	-0.00467	-15.1685	-0.00298			--	--
					-14.9521	-0.00213	-15.0834	-0.00393	-15.1239	-0.0045	-15.1595	-0.00284			--	--
					-14.9431	-0.00232	-15.0734	-0.0036	-15.1139	-0.00425	-15.1495	-0.00284			--	--
					-14.9331	-0.00272	-15.0644	-0.00336	-15.1049	-0.00396	-15.1405	-0.00298			--	--
					-14.9241	-0.00335	-15.0544	-0.00326	-15.0949	-0.00368	-15.1305	-0.00325			--	--
					-14.9141	-0.00422	-15.0454	-0.00332	-15.0859	-0.00347	-15.1215	-0.00364			--	--
					-14.9051	-0.00528	-15.0354	-0.00353	-15.0759	-0.00337	-15.1115	-0.00416			--	--
					-14.8951	-0.00647	-15.0254	-0.00388	-15.0669	-0.00341	-15.1025	-0.00477			--	--
					-14.8861	-0.00766	-15.0164	-0.00432	-15.0569	-0.00359	-15.0925	-0.00545			--	--
					-14.8771	-0.00869	-15.0064	-0.00482	-15.0469	-0.0039	-15.0825	-0.00613			--	--
					-14.8671	-0.00941	-14.9974	-0.00535	-15.0379	-0.0043	-15.0735	-0.00676			--	--
					-14.8581	-0.00973	-14.9874	-0.00588	-15.0279	-0.00477	-15.0635	-0.00729			--	--
					-14.8481	-0.00961	-14.9784	-0.00639	-15.0189	-0.00529	-15.0545	-0.00767			--	--
					-14.8391	-0.00911	-14.9684	-0.00685	-15.0089	-0.00581	-15.0445	-0.0079			--	--
					-14.8291	-0.00833	-14.9584	-0.00725	-14.9989	-0.0063	-15.0355	-0.00794			--	--
					-14.8201	-0.00741	-14.9494	-0.00757	-14.9899	-0.00674	-15.0255	-0.00777			--	--
					-14.8101	-0.00645	-14.9394	-0.00782	-14.9799	-0.00712	-15.0165	-0.0074			--	--
					-14.8011	-0.00555	-14.9304	-0.00798	-14.9709	-0.00742	-15.0065	-0.00683			--	--
					-14.7911	-0.00476	-14.9204	-0.00801	-14.9609	-0.00765	-14.9965	-0.0061			--	--
					-14.7821	-0.00413	-14.9104	-0.0079	-14.9509	-0.00779	-14.9875	-0.00527			--	--
					-14.7721	-0.00368	-14.9014	-0.00759	-14.9419	-0.00783	-14.9775	-0.00442			--	--
					-14.7631	-0.00345	-14.8914	-0.0071	-14.9319	-0.00772	-14.9685	-0.00365			--	--
					-14.7541	-0.00343	-14.8824	-0.00643	-14.9229	-0.00744	-14.9585	-0.00303			--	--
					-14.7441	-0.0036	-14.8724	-0.00565	-14.9129	-0.00698	-14.9495	-0.00261			--	--
					-14.7351	-0.00391	-14.8624	-0.00484	-14.9029	-0.00635	-14.9395	-0.00243			--	--
					-14.7251	-0.00428	-14.8534	-0.00409	-14.8939	-0.0056	-14.9305	-0.00247			--	--
					-14.7161	-0.00461	-14.8434	-0.00345	-14.8839	-0.0048	-14.9205	-0.0027			--	--
					-14.7061	-0.00483	-14.8344	-0.00297	-14.8749	-0.00404	-14.9105	-0.00306			--	--
					-14.6971	-0.00489	-14.8244	-0.00266	-14.8649	-0.0034	-14.9015	-0.0035			--	--
					-14.6871	-0.0048	-14.8154	-0.00251	-14.8559	-0.00292	-14.8915	-0.00396			--	--
					-14.6781	-0.0046	-14.8054	-0.0025	-14.8459	-0.00261	-14.8825	-0.00436			--	--
					-14.6681	-0.00436	-14.7954	-0.00261	-14.8359	-0.00248	-14.8725	-0.00467			--	--
					-14.6591	-0.00413	-14.7864	-0.00283	-14.8269	-0.0025	-14.8635	-0.00485			--	--
					-14.6501	-0.00396	-14.7764	-0.00316	-14.8169	-0.00265	-14.8535	-0.00489			--	--
					-14.6401	-0.00387	-14.7674	-0.00357	-14.8079	-0.00292	-14.8445	-0.00481			--	--
					-14.6311	-0.00386	-14.7574	-0.00404	-14.7979	-0.00328	-14.8345	-0.00464			--	--
					-14.6211	-0.0039	-14.7474	-0.0045	-14.7879	-0.00371	-14.8255	-0.00444			--	--
					-14.6121	-0.00396	-14.7384	-0.00489	-14.7789	-0.00417	-14.8155	-0.00424			--	--
					-14.6021	-0.00402	-14.7284	-0.00516	-14.7689	-0.0046	-14.8055	-0.00407			--	--
					-14.5931	-0.00407	-14.7194	-0.00527	-14.7599	-0.00495	-14.7965	-0.00393			--	--
					-14.5831	-0.00409	-14.7094	-0.00522	-14.7499	-0.00515	-14.7865	-0.00382			--	--
					-14.5741	-0.00408	-14.6994	-0.00505	-14.7399	-0.0052	-14.7775	-0.0037			--	--
					-14.5641	-0.00402	-14.6904	-0.0048	-14.7309	-0.0051	-14.7675	-0.00354			--	--
					-14.5551	-0.00391	-14.6804	-0.00452	-14.7209	-0.00489	-14.7585	-0.00335			--	--
					-14.5451	-0.00375	-14.6714	-0.00426	-14.7119	-0.00463	-14.7485	-0.00312			--	--
					-14.5361	-0.00358	-14.6614	-0.004	-14.7019	-0.00435	-14.7395	-0.00289			--	--
					-14.5271	-0.00344	-14.6524	-0.00375	-14.6919	-0.0041	-14.7295	-0.00271			--	--
					-14.5171	-0.00337	-14.6424	-0.0035	-14.6829	-0.00387	-14.7195	-0.00264			--	--
					-14.5081	-0.00341	-14.6324	-0.00323	-14.6729	-0.00364	-14.7105	-0.00271			--	--
					-14.4981	-0.00358	-14.6234	-0.00298	-14.6639	-0.00339	-14.7005	-0.00293			--	--
					-14.4891	-0.00384	-14.6134	-0.00277	-14.6539	-0.00313	-14.6915	-0.0033			--	--
					-14.4791	-0.00414	-14.6044	-0.00266	-14.6439	-0.00286	-14.6815	-0.00378			--	--
					-14.4701	-0.00443	-14.5944	-0.00269	-14.6349	-0.00264	-14.6725	-0.00431			--	--
					-14.4601	-0.00462	-14.5844	-0.0029	-14.6249	-0.00251	-14.6625	-0.00481			--	--
					-14.4511	-0.00467	-14.5754	-0.0033	-14.6159	-0.00252	-14.6535	-0.00521			--	--
					-14.4411	-0.00456	-14.5654	-0.00387	-14.6059	-0.00272	-14.6435	-0.00544			--	--
					-14.4321	-0.00428	-14.5564	-0.00454	-14.5969	-0.00311	-14.6335	-0.00544			--	--
					-14.4221	-0.00386	-14.5464	-0.00525	-14.5869	-0.00366	-14.6245	-0.00522			--	--
					-14.4131	-0.00336	-14.5364	-0.00589	-14.5769	-0.00433	-14.6145	-0.0048			--	--
					-14.4041	-0.00282	-14.5274	-0.00636	-14.5679	-0.00504	-14.6055	-0.00425			--	--
					-14.3941	-0.00229	-14.5174	-0.00657	-14.5579	-0.00568	-14.5955	-0.00364			--	--
					-14.3851	-0.00182	-14.5084	-0.00649	-14.5489	-0.00617	-14.5865	-0.00304			--	--
					-14.3751	-0.00143	-14.4984	-0.00612	-14.5389	-0.00642	-14.5765	-0.0025			--	--
					-14.3661	-0.00114	-14.4894	-0.00552	-14.5289	-0.00638	-14.5675	-0.00205			--	--
					-14.3561	-0.00094188	-14.4794	-0.00478	-14.5199	-0.00605	-14.5575	-0.00171			--	--
					-14.3471	-0.00083615	-14.4694	-0.004	-14.5099	-0.00549	-14.5475	-0.00147			--	--
					-14.3371	-0.0008038	-14.4604	-0.00327	-14.5009	-0.00479	-14.5385	-0.00133			--	--
					-14.3281	-0.0008249	-14.4504	-0.00266	-14.4909	-0.00404	-14.5285	-0.00127			--	--
					-14.3181	-0.0008776	-14.4414	-0.00218	-14.4809	-0.00333	-14.5195	-0.00126			--	--
					-14.3091	-0.0009409	-14.4314	-0.00184	-14.4719	-0.00273	-14.5095	-0.00129			--	--
					-14.2991	-0.0009976	-14.4214	-0.00161	-14.4619	-0.00227	-14.5005	-0.00133			--	--
					-14.2901	-0.00104	-14.4124	-0.00147	-14.4529	-0.00194	-14.4905	-0.00136			--	--
					-14.2811	-0.00105	-14.4024	-0.0014	-14.4429	-0.00172	-14.4815	-0.00138			--	--
					-14.2711	-0.00104	-14.3934	-0.00138	-14.4329	-0.0016	-14.4715	-0.00137			--	--
					-14.2621	-0.00102	-14.3834	-0.0014	-14.4239	-0.00154	-14.4615	-0.00133			--	--
					-14.2521	-0.0009815	-14.3734	-0.00144	-14.4139	-0.00152	-14.4525	-0.00126			--	--
					-14.2431	-0.0009468	-14.3644	-0.00149	-14.4049	-0.00153	-14.4425	-0.00116			--	--
					-14.2331	-0.0009223	-14.3544	-0.00154	-14.3949	-0.00157	-14.4335	-0.00105			--	--
					-14.2241	-0.0009186	-14.3454	-0.00156	-14.3859	-0.00161	-14.4235	-0.0009513			--	--
					-14.2141	-0.0009465	-14.3354	-0.00153	-14.3759	-0.00164	-14.4145	-0.00087234			--	--
					-14.2051	-0.00102	-14.3264	-0.00145	-14.3659	-0.00165	-14.4045	-0.00083043			--	--
					-14.1951	-0.00113	-14.3164	-0.00132	-14.3569	-0.00161	-14.3955	-0.0008319			--	--
					-14.1861	-0.00128	-14.3064	-0.00118	-14.3469	-0.00153	-14.3855	-0.00087469			--	--
					-14.1771	-0.00146	-14.2974	-0.00104	-14.3379	-0.0014	-14.3755	-0.00094908			--	--
					-14.1671	-0.00164	-14.2874	-0.00093373	-14.3279	-0.00126	-14.3665	-0.00104			--	--
					-14.1581	-0.00178	-14.2784	-0.0008828	-14.3179	-0.00113	-14.3565	-0.00113			--	--
					-14.1481	-0.00186	-14.2684	-0.00088943	-14.3089	-0.00104	-14.3475	-0.0012			--	--
					-14.1391	-0.00188	-14.2584	-0.00094582	-14.2989	-0.001	-14.3375	-0.00125			--	--
					-14.1291	-0.00183	-14.2494	-0.00103	-14.2899	-0.00102	-14.3285	-0.00128			--	--
					-14.1201	-0.00174	-14.2394	-0.00113	-14.2799	-0.00109	-14.3185	-0.0013			--	--
					-14.1101	-0.00167	-14.2304	-0.00122	-14.2699	-0.00119	-14.3095	-0.00131			--	--
					-14.1011	-0.00167	-14.2204	-0.00128	-14.2609	-0.00128	-14.2995	-0.00135			--	--
					-14.0911	-0.00179	-14.2104	-0.00132	-14.2509	-0.00135	-14.2895	-0.00142			--	--
					-14.0821	-0.00207	-14.2014	-0.00134	-14.2419	-0.00139	-14.2805	-0.00155			--	--
					-14.0721	-0.0025	-14.1914	-0.00137	-14.2319	-0.00139	-14.2705	-0.00173			--	--
					-14.0631	-0.00304	-14.1824	-0.00144	-14.2219	-0.00139	-14.2615	-0.00197			--	--
					-14.0541	-0.00363	-14.1724	-0.00158	-14.2129	-0.0014	-14.2515	-0.00228			--	--
					-14.0441	-0.00419	-14.1634	-0.00181	-14.2029	-0.00147	-14.2425	-0.00263			--	--
					-14.0351	-0.00463	-14.1534	-0.00212	-14.1939	-0.00163	-14.2325	-0.00301			--	--
					-14.0251	-0.0049	-14.1434	-0.00248	-14.1839	-0.00187	-14.2235	-0.00339			--	--
					-14.0161	-0.00501	-14.1344	-0.00285	-14.1739	-0.00219	-14.2135	-0.00371			--	--
					-14.0061	-0.00496	-14.1244	-0.00316	-14.1649	-0.00255	-14.2045	-0.00397			--	--
					-13.9971	-0.00481	-14.1154	-0.0034	-14.1549	-0.00291	-14.1945	-0.00412			--	--
					-13.9871	-0.00462	-14.1054	-0.00356	-14.1459	-0.0032	-14.1845	-0.00417			--	--
					-13.9781	-0.00442	-14.0954	-0.00365	-14.1359	-0.00342	-14.1755	-0.00413			--	--
					-13.9681	-0.00424	-14.0864	-0.0037	-14.1269	-0.00355	-14.1655	-0.00401			--	--
					-13.9591	-0.00409	-14.0764	-0.00376	-14.1169	-0.00363	-14.1565	-0.00386			--	--
					-13.9491	-0.00398	-14.0674	-0.00383	-14.1069	-0.00369	-14.1465	-0.0037			--	--
					-13.9401	-0.00393	-14.0574	-0.00389	-14.0979	-0.00375	-14.1375	-0.00356			--	--
					-13.9311	-0.00394	-14.0474	-0.00392	-14.0879	-0.00383	-14.1275	-0.00347			--	--
					-13.9211	-0.00403	-14.0384	-0.00388	-14.0789	-0.00389	-14.1185	-0.00346			--	--
					-13.9121	-0.00418	-14.0284	-0.00376	-14.0689	-0.00389	-14.1085	-0.00354			--	--
					-13.9021	-0.00439	-14.0194	-0.00359	-14.0589	-0.00382	-14.0985	-0.00372			--	--
					-13.8931	-0.00459	-14.0094	-0.00341	-14.0499	-0.00367	-14.0895	-0.00401			--	--
					-13.8831	-0.00476	-14.0004	-0.00329	-14.0399	-0.00347	-14.0795	-0.00438			--	--
					-13.8741	-0.00486	-13.9904	-0.00328	-14.0309	-0.0033	-14.0705	-0.00482			--	--
					-13.8641	-0.0049	-13.9804	-0.00343	-14.0209	-0.00321	-14.0605	-0.00528			--	--
					-13.8551	-0.00491	-13.9714	-0.00374	-14.0109	-0.00327	-14.0515	-0.00571			--	--
					-13.8451	-0.00497	-13.9614	-0.00419	-14.0019	-0.00353	-14.0415	-0.00607			--	--
					-13.8361	-0.00515	-13.9524	-0.00473	-13.9919	-0.00396	-14.0325	-0.00635			--	--
					-13.8271	-0.0055	-13.9424	-0.00532	-13.9829	-0.00455	-14.0225	-0.00654			--	--
					-13.8171	-0.00603	-13.9324	-0.00588	-13.9729	-0.00521	-14.0125	-0.00665			--	--
					-13.8081	-0.00669	-13.9234	-0.00636	-13.9629	-0.00587	-14.0035	-0.00671			--	--
					-13.7981	-0.00737	-13.9134	-0.00673	-13.9539	-0.00646	-13.9935	-0.00672			--	--
					-13.7891	-0.00795	-13.9044	-0.00696	-13.9439	-0.0069	-13.9845	-0.00668			--	--
					-13.7791	-0.00832	-13.8944	-0.00705	-13.9349	-0.00716	-13.9745	-0.00659			--	--
					-13.7701	-0.00841	-13.8844	-0.00699	-13.9249	-0.00725	-13.9655	-0.0064			--	--
					-13.7601	-0.0082	-13.8754	-0.00681	-13.9159	-0.00717	-13.9555	-0.00607			--	--
					-13.7511	-0.00773	-13.8654	-0.00651	-13.9059	-0.00698	-13.9465	-0.00561			--	--
					-13.7411	-0.00712	-13.8564	-0.00612	-13.8959	-0.00669	-13.9365	-0.00503			--	--
					-13.7321	-0.00648	-13.8464	-0.00567	-13.8869	-0.00634	-13.9265	-0.00439			--	--
					-13.7221	-0.00596	-13.8374	-0.00519	-13.8769	-0.00596	-13.9175	-0.00379			--	--
					-13.7131	-0.00564	-13.8274	-0.00472	-13.8679	-0.00555	-13.9075	-0.00332			--	--
					-13.7041	-0.00557	-13.8174	-0.00429	-13.8579	-0.00514	-13.8985	-0.00307			--	--
					-13.6941	-0.00572	-13.8084	-0.00391	-13.8479	-0.00472	-13.8885	-0.00311			--	--
					-13.6851	-0.00599	-13.7984	-0.00363	-13.8389	-0.00432	-13.8795	-0.00345			--	--
					-13.6751	-0.00631	-13.7894	-0.00347	-13.8289	-0.00394	-13.8695	-0.00404			--	--
					-13.6661	-0.00662	-13.7794	-0.00347	-13.8199	-0.00363	-13.8605	-0.00482			--	--
					-13.6561	-0.00692	-13.7694	-0.00364	-13.8099	-0.00343	-13.8505	-0.00566			--	--
					-13.6471	-0.00729	-13.7604	-0.004	-13.7999	-0.00338	-13.8405	-0.00647			--	--
					-13.6371	-0.0078	-13.7504	-0.00454	-13.7909	-0.00351	-13.8315	-0.00716			--	--
					-13.6281	-0.0085	-13.7414	-0.00519	-13.7809	-0.00386	-13.8215	-0.00767			--	--
					-13.6181	-0.00938	-13.7314	-0.00589	-13.7719	-0.00439	-13.8125	-0.008			--	--
					-13.6091	-0.01032	-13.7214	-0.00652	-13.7619	-0.00507	-13.8025	-0.00818			--	--
					-13.5991	-0.01114	-13.7124	-0.00698	-13.7519	-0.0058	-13.7935	-0.00825			--	--
					-13.5901	-0.01163	-13.7024	-0.00722	-13.7429	-0.00648	-13.7835	-0.00827			--	--
					-13.5811	-0.01163	-13.6934	-0.00723	-13.7329	-0.00701	-13.7745	-0.00827			--	--
					-13.5711	-0.01107	-13.6834	-0.00707	-13.7239	-0.0073	-13.7645	-0.00824			--	--
					-13.5621	-0.01	-13.6744	-0.00685	-13.7139	-0.00736	-13.7545	-0.00813			--	--
					-13.5521	-0.00856	-13.6644	-0.00668	-13.7039	-0.00723	-13.7455	-0.00789			--	--
					-13.5431	-0.00694	-13.6544	-0.00662	-13.6949	-0.00702	-13.7355	-0.00744			--	--
					-13.5331	-0.00536	-13.6454	-0.00667	-13.6849	-0.00682	-13.7265	-0.00676			--	--
					-13.5241	-0.00395	-13.6354	-0.00673	-13.6759	-0.00672	-13.7165	-0.00588			--	--
					-13.5141	-0.00281	-13.6264	-0.0067	-13.6659	-0.00672	-13.7075	-0.00489			--	--
					-13.5051	-0.00196	-13.6164	-0.00646	-13.6569	-0.00674	-13.6975	-0.00389			--	--
					-13.4951	-0.00141	-13.6064	-0.00595	-13.6469	-0.00666	-13.6885	-0.00299			--	--
					-13.4861	-0.00109	-13.5974	-0.00521	-13.6369	-0.00639	-13.6785	-0.00229			--	--
					-13.4761	-0.00098769	-13.5874	-0.00434	-13.6279	-0.00588	-13.6695	-0.0018			--	--
					-13.4671	-0.00104	-13.5784	-0.00345	-13.6179	-0.00514	-13.6595	-0.00152			--	--
					-13.4581	-0.00121	-13.5684	-0.00266	-13.6089	-0.00427	-13.6495	-0.00142			--	--
					-13.4481	-0.00145	-13.5584	-0.00205	-13.5989	-0.00339	-13.6405	-0.00144			--	--
					-13.4391	-0.00175	-13.5494	-0.00164	-13.5889	-0.00261	-13.6305	-0.00154			--	--
					-13.4291	-0.00207	-13.5394	-0.00141	-13.5799	-0.00201	-13.6215	-0.00171			--	--
					-13.4201	-0.00241	-13.5304	-0.00131	-13.5699	-0.0016	-13.6115	-0.00194			--	--
					-13.4101	-0.00275	-13.5204	-0.00132	-13.5609	-0.00137	-13.6025	-0.0022			--	--
					-13.4011	-0.00307	-13.5114	-0.00141	-13.5509	-0.00127	-13.5925	-0.00249			--	--
					-13.3911	-0.00336	-13.5014	-0.00155	-13.5409	-0.00128	-13.5835	-0.00277			--	--
					-13.3821	-0.00355	-13.4914	-0.00173	-13.5319	-0.00137	-13.5735	-0.00302			--	--
					-13.3721	-0.00363	-13.4824	-0.00194	-13.5219	-0.00151	-13.5635	-0.00318			--	--
					-13.3631	-0.00359	-13.4724	-0.00216	-13.5129	-0.0017	-13.5545	-0.00327			--	--
					-13.3541	-0.00343	-13.4634	-0.00236	-13.5029	-0.00192	-13.5445	-0.00327			--	--
					-13.3441	-0.00321	-13.4534	-0.00254	-13.4929	-0.00216	-13.5355	-0.00323			--	--
					-13.3351	-0.00297	-13.4434	-0.00268	-13.4839	-0.00239	-13.5255	-0.00316			--	--
					-13.3251	-0.00277	-13.4344	-0.00279	-13.4739	-0.0026	-13.5165	-0.0031			--	--
					-13.3161	-0.00263	-13.4244	-0.00288	-13.4649	-0.00276	-13.5065	-0.00305			--	--
					-13.3061	-0.00252	-13.4154	-0.00295	-13.4549	-0.00288	-13.4975	-0.00298			--	--
					-13.2971	-0.00244	-13.4054	-0.003	-13.4459	-0.00298	-13.4875	-0.0029			--	--
					-13.2871	-0.00236	-13.3954	-0.00303	-13.4359	-0.00304	-13.4775	-0.0028			--	--
					-13.2781	-0.0023	-13.3864	-0.00302	-13.4259	-0.0031	-13.4685	-0.0027			--	--
					-13.2681	-0.00226	-13.3764	-0.00296	-13.4169	-0.00314	-13.4585	-0.00264			--	--
					-13.2591	-0.0023	-13.3674	-0.00286	-13.4069	-0.00314	-13.4495	-0.00266			--	--
					-13.2491	-0.00245	-13.3574	-0.00275	-13.3979	-0.00311	-13.4395	-0.00278			--	--
					-13.2401	-0.00271	-13.3484	-0.00265	-13.3879	-0.00304	-13.4305	-0.003			--	--
					-13.2311	-0.00305	-13.3384	-0.00261	-13.3779	-0.00293	-13.4205	-0.00328			--	--
					-13.2211	-0.00343	-13.3284	-0.00266	-13.3689	-0.00282	-13.4115	-0.00356			--	--
					-13.2121	-0.00377	-13.3194	-0.0028	-13.3589	-0.00275	-13.4015	-0.00378			--	--
					-13.2021	-0.00399	-13.3094	-0.003	-13.3499	-0.00275	-13.3915	-0.00389			--	--
					-13.1931	-0.00406	-13.3004	-0.00322	-13.3399	-0.00284	-13.3825	-0.00388			--	--
					-13.1831	-0.00397	-13.2904	-0.00342	-13.3299	-0.00301	-13.3725	-0.00376			--	--
					-13.1741	-0.00374	-13.2804	-0.00355	-13.3209	-0.00322	-13.3635	-0.00357			--	--
					-13.1641	-0.00343	-13.2714	-0.00361	-13.3109	-0.00342	-13.3535	-0.00338			--	--
					-13.1551	-0.00311	-13.2614	-0.0036	-13.3019	-0.00357	-13.3445	-0.00324			--	--
					-13.1451	-0.00285	-13.2524	-0.00354	-13.2919	-0.00366	-13.3345	-0.00318			--	--
					-13.1361	-0.00269	-13.2424	-0.00346	-13.2819	-0.00368	-13.3255	-0.00322			--	--
					-13.1261	-0.00266	-13.2324	-0.00339	-13.2729	-0.00365	-13.3155	-0.00335			--	--
					-13.1171	-0.00276	-13.2234	-0.00336	-13.2629	-0.0036	-13.3055	-0.00355			--	--
					-13.1081	-0.00293	-13.2134	-0.00338	-13.2539	-0.00355	-13.2965	-0.00377			--	--
					-13.0981	-0.00315	-13.2044	-0.00345	-13.2439	-0.00352	-13.2865	-0.00398			--	--
					-13.0891	-0.00335	-13.1944	-0.00356	-13.2339	-0.00354	-13.2775	-0.00413			--	--
					-13.0791	-0.00352	-13.1854	-0.0037	-13.2249	-0.00362	-13.2675	-0.00423			--	--
					-13.0701	-0.00363	-13.1754	-0.00384	-13.2149	-0.00374	-13.2585	-0.00425			--	--
					-13.0601	-0.00367	-13.1654	-0.00397	-13.2059	-0.0039	-13.2485	-0.0042			--	--
					-13.0511	-0.00367	-13.1564	-0.00405	-13.1959	-0.00407	-13.2395	-0.0041			--	--
					-13.0411	-0.00364	-13.1464	-0.0041	-13.1869	-0.00424	-13.2295	-0.00396			--	--
					-13.0321	-0.0036	-13.1374	-0.0041	-13.1769	-0.00437	-13.2195	-0.00378			--	--
					-13.0221	-0.00357	-13.1274	-0.00406	-13.1669	-0.00445	-13.2105	-0.00358			--	--
					-13.0131	-0.00355	-13.1174	-0.004	-13.1579	-0.00449	-13.2005	-0.00339			--	--
					-13.0041	-0.00353	-13.1084	-0.0039	-13.1479	-0.00447	-13.1915	-0.00323			--	--
					-12.9941	-0.00352	-13.0984	-0.00379	-13.1389	-0.0044	-13.1815	-0.00316			--	--
					-12.9851	-0.00352	-13.0894	-0.00366	-13.1289	-0.00428	-13.1725	-0.0032			--	--
					-12.9751	-0.00354	-13.0794	-0.00354	-13.1189	-0.00414	-13.1625	-0.00335			--	--
					-12.9661	-0.00359	-13.0694	-0.00345	-13.1099	-0.00397	-13.1535	-0.00359			--	--
					-12.9561	-0.00369	-13.0604	-0.00341	-13.0999	-0.00381	-13.1435	-0.00389			--	--
					-12.9471	-0.00382	-13.0504	-0.00343	-13.0909	-0.00368	-13.1335	-0.00419			--	--
					-12.9371	-0.00397	-13.0414	-0.00352	-13.0809	-0.00362	-13.1245	-0.00444			--	--
					-12.9281	-0.00412	-13.0314	-0.00366	-13.0709	-0.00364	-13.1145	-0.00463			--	--
					-12.9181	-0.00426	-13.0224	-0.00384	-13.0619	-0.00375	-13.1055	-0.00475			--	--
					-12.9091	-0.00439	-13.0124	-0.00406	-13.0519	-0.00393	-13.0955	-0.00482			--	--
					-12.8991	-0.00452	-13.0024	-0.00431	-13.0429	-0.00415	-13.0865	-0.00487			--	--
					-12.8901	-0.00469	-12.9934	-0.00455	-13.0329	-0.00439	-13.0765	-0.00491			--	--
					-12.8811	-0.00488	-12.9834	-0.00479	-13.0229	-0.00463	-13.0675	-0.00493			--	--
					-12.8711	-0.00509	-12.9744	-0.00501	-13.0139	-0.00484	-13.0575	-0.00494			--	--
					-12.8621	-0.00531	-12.9644	-0.00518	-13.0039	-0.00501	-13.0485	-0.00493			--	--
					-12.8521	-0.00551	-12.9544	-0.0053	-12.9949	-0.00516	-13.0385	-0.00492			--	--
					-12.8431	-0.00567	-12.9454	-0.00537	-12.9849	-0.00527	-13.0285	-0.00492			--	--
					-12.8331	-0.00581	-12.9354	-0.00539	-12.9759	-0.00536	-13.0195	-0.00497			--	--
					-12.8241	-0.00596	-12.9264	-0.00538	-12.9659	-0.00543	-13.0095	-0.00511			--	--
					-12.8141	-0.00613	-12.9164	-0.00536	-12.9559	-0.00547	-13.0005	-0.00534			--	--
					-12.8051	-0.00634	-12.9064	-0.00535	-12.9469	-0.0055	-12.9905	-0.00569			--	--
					-12.7951	-0.00659	-12.8974	-0.00537	-12.9369	-0.00551	-12.9815	-0.00613			--	--
					-12.7861	-0.00686	-12.8874	-0.00548	-12.9279	-0.00554	-12.9715	-0.00664			--	--
					-12.7761	-0.00711	-12.8784	-0.00568	-12.9179	-0.0056	-12.9625	-0.00716			--	--
					-12.7671	-0.00732	-12.8684	-0.006	-12.9079	-0.00572	-12.9525	-0.00761			--	--
					-12.7581	-0.00746	-12.8594	-0.00642	-12.8989	-0.00592	-12.9425	-0.00795			--	--
					-12.7481	-0.00753	-12.8494	-0.00689	-12.8889	-0.00623	-12.9335	-0.00816			--	--
					-12.7391	-0.00756	-12.8394	-0.00734	-12.8799	-0.00664	-12.9235	-0.00826			--	--
					-12.7291	-0.00755	-12.8304	-0.00769	-12.8699	-0.00711	-12.9145	-0.0083			--	--
					-12.7201	-0.00754	-12.8204	-0.0079	-12.8599	-0.00758	-12.9045	-0.00838			--	--
					-12.7101	-0.00754	-12.8114	-0.00797	-12.8509	-0.00798	-12.8955	-0.00856			--	--
					-12.7011	-0.00759	-12.8014	-0.00796	-12.8409	-0.00826	-12.8855	-0.00887			--	--
					-12.6911	-0.00771	-12.7914	-0.00795	-12.8319	-0.00841	-12.8765	-0.00931			--	--
					-12.6821	-0.00793	-12.7824	-0.00804	-12.8219	-0.00846	-12.8665	-0.00981			--	--
					-12.6721	-0.00824	-12.7724	-0.00831	-12.8119	-0.00849	-12.8565	-0.01028			--	--
					-12.6631	-0.00864	-12.7634	-0.00877	-12.8029	-0.00859	-12.8475	-0.0106			--	--
					-12.6541	-0.00909	-12.7534	-0.00935	-12.7929	-0.00884	-12.8375	-0.01069			--	--
					-12.6441	-0.00953	-12.7434	-0.00993	-12.7839	-0.00927	-12.8285	-0.0105			--	--
					-12.6351	-0.00985	-12.7344	-0.01036	-12.7739	-0.00985	-12.8185	-0.01003			--	--
					-12.6251	-0.00995	-12.7244	-0.01053	-12.7639	-0.01048	-12.8095	-0.00936			--	--
					-12.6161	-0.00978	-12.7154	-0.01036	-12.7549	-0.01102	-12.7995	-0.00859			--	--
					-12.6061	-0.0093	-12.7054	-0.00985	-12.7449	-0.01132	-12.7905	-0.00786			--	--
					-12.5971	-0.00859	-12.6964	-0.00909	-12.7359	-0.0113	-12.7805	-0.0073			--	--
					-12.5871	-0.00778	-12.6864	-0.00821	-12.7259	-0.01093	-12.7705	-0.00699			--	--
					-12.5781	-0.00701	-12.6764	-0.00737	-12.7169	-0.01026	-12.7615	-0.00692			--	--
					-12.5681	-0.00643	-12.6674	-0.00673	-12.7069	-0.00942	-12.7515	-0.00701			--	--
					-12.5591	-0.00613	-12.6574	-0.00637	-12.6969	-0.00857	-12.7425	-0.00712			--	--
					-12.5491	-0.00609	-12.6484	-0.00629	-12.6879	-0.00786	-12.7325	-0.00714			--	--
					-12.5401	-0.00621	-12.6384	-0.00643	-12.6779	-0.0074	-12.7235	-0.00696			--	--
					-12.5311	-0.00636	-12.6284	-0.00664	-12.6689	-0.00721	-12.7135	-0.00659			--	--
					-12.5211	-0.00639	-12.6194	-0.00677	-12.6589	-0.00723	-12.7045	-0.00611			--	--
					-12.5121	-0.00622	-12.6094	-0.0067	-12.6489	-0.00732	-12.6945	-0.00564			--	--
					-12.5021	-0.00583	-12.6004	-0.00639	-12.6399	-0.00735	-12.6845	-0.0053			--	--
					-12.4931	-0.00528	-12.5904	-0.00587	-12.6299	-0.0072	-12.6755	-0.00516			--	--
					-12.4831	-0.0047	-12.5804	-0.00525	-12.6209	-0.00681	-12.6655	-0.0052			--	--
					-12.4741	-0.00417	-12.5714	-0.00467	-12.6109	-0.00625	-12.6565	-0.00536			--	--
					-12.4641	-0.00379	-12.5614	-0.00425	-12.6009	-0.00561	-12.6465	-0.00553			--	--
					-12.4551	-0.00358	-12.5524	-0.00408	-12.5919	-0.00505	-12.6375	-0.00562			--	--
					-12.4451	-0.00355	-12.5424	-0.00421	-12.5819	-0.00469	-12.6275	-0.00555			--	--
					-12.4361	-0.00366	-12.5334	-0.00458	-12.5729	-0.00461	-12.6185	-0.00532			--	--
					-12.4261	-0.00387	-12.5234	-0.00512	-12.5629	-0.00483	-12.6085	-0.00494			--	--
					-12.4171	-0.00414	-12.5134	-0.00568	-12.5529	-0.00528	-12.5985	-0.00448			--	--
					-12.4081	-0.00441	-12.5044	-0.00613	-12.5439	-0.00582	-12.5895	-0.00403			--	--
					-12.3981	-0.00466	-12.4944	-0.00636	-12.5339	-0.00632	-12.5795	-0.00369			--	--
					-12.3891	-0.00486	-12.4854	-0.00632	-12.5249	-0.00663	-12.5705	-0.00352			--	--
					-12.3791	-0.00502	-12.4754	-0.00606	-12.5149	-0.00666	-12.5605	-0.00358			--	--
					-12.3701	-0.00515	-12.4654	-0.00566	-12.5059	-0.00641	-12.5515	-0.00386			--	--
					-12.3601	-0.00529	-12.4564	-0.00526	-12.4959	-0.00594	-12.5415	-0.00432			--	--
					-12.3511	-0.00545	-12.4464	-0.00499	-12.4859	-0.0054	-12.5325	-0.00486			--	--
					-12.3411	-0.00563	-12.4374	-0.00492	-12.4769	-0.00494	-12.5225	-0.00538			--	--
					-12.3321	-0.00583	-12.4274	-0.00507	-12.4669	-0.00469	-12.5125	-0.00579			--	--
					-12.3221	-0.006	-12.4174	-0.00539	-12.4579	-0.0047	-12.5035	-0.00601			--	--
					-12.3131	-0.00612	-12.4084	-0.00579	-12.4479	-0.00498	-12.4935	-0.00604			--	--
					-12.3031	-0.00619	-12.3984	-0.00619	-12.4379	-0.00545	-12.4845	-0.00592			--	--
					-12.2941	-0.00622	-12.3894	-0.0065	-12.4289	-0.00599	-12.4745	-0.00574			--	--
					-12.2851	-0.00626	-12.3794	-0.00669	-12.4189	-0.00649	-12.4655	-0.00561			--	--
					-12.2751	-0.00636	-12.3704	-0.00677	-12.4099	-0.00686	-12.4555	-0.00563			--	--
					-12.2661	-0.00657	-12.3604	-0.00676	-12.3999	-0.00704	-12.4465	-0.00586			--	--
					-12.2561	-0.00692	-12.3504	-0.00674	-12.3899	-0.00705	-12.4365	-0.00635			--	--
					-12.2471	-0.00738	-12.3414	-0.00678	-12.3809	-0.00695	-12.4275	-0.00705			--	--
					-12.2371	-0.00789	-12.3314	-0.00695	-12.3709	-0.00681	-12.4175	-0.00788			--	--
					-12.2281	-0.00837	-12.3224	-0.0073	-12.3619	-0.00674	-12.4075	-0.00872			--	--
					-12.2181	-0.00873	-12.3124	-0.00783	-12.3519	-0.00683	-12.3985	-0.0094			--	--
					-12.2091	-0.00891	-12.3024	-0.00852	-12.3419	-0.00712	-12.3885	-0.00979			--	--
					-12.1991	-0.00891	-12.2934	-0.00929	-12.3329	-0.00765	-12.3795	-0.0098			--	--
					-12.1901	-0.00877	-12.2834	-0.01	-12.3229	-0.00837	-12.3695	-0.00942			--	--
					-12.1811	-0.00863	-12.2744	-0.01052	-12.3139	-0.00921	-12.3605	-0.00872			--	--
					-12.1711	-0.0086	-12.2644	-0.01074	-12.3039	-0.01006	-12.3505	-0.00786			--	--
					-12.1621	-0.00883	-12.2544	-0.01059	-12.2939	-0.01075	-12.3415	-0.00704			--	--
					-12.1521	-0.00937	-12.2454	-0.01009	-12.2849	-0.01116	-12.3315	-0.00645			--	--
					-12.1431	-0.01018	-12.2354	-0.00938	-12.2749	-0.01117	-12.3215	-0.00625			--	--
					-12.1331	-0.01114	-12.2264	-0.00864	-12.2659	-0.01076	-12.3125	-0.00651			--	--
					-12.1241	-0.01207	-12.2164	-0.00808	-12.2559	-0.01002	-12.3025	-0.00721			--	--
					-12.1141	-0.0128	-12.2074	-0.00787	-12.2469	-0.00912	-12.2935	-0.00826			--	--
					-12.1051	-0.01322	-12.1974	-0.00808	-12.2369	-0.00827	-12.2835	-0.00951			--	--
					-12.0951	-0.01333	-12.1874	-0.0087	-12.2269	-0.0077	-12.2745	-0.01083			--	--
					-12.0861	-0.01322	-12.1784	-0.00958	-12.2179	-0.00754	-12.2645	-0.01207			--	--
					-12.0761	-0.01302	-12.1684	-0.01055	-12.2079	-0.00785	-12.2555	-0.01315			--	--
					-12.0671	-0.0129	-12.1594	-0.01145	-12.1989	-0.00857	-12.2455	-0.01401			--	--
					-12.0581	-0.01294	-12.1494	-0.01215	-12.1889	-0.00959	-12.2355	-0.01465			--	--
					-12.0481	-0.01316	-12.1394	-0.0126	-12.1789	-0.01073	-12.2265	-0.01507			--	--
					-12.0391	-0.01351	-12.1304	-0.01284	-12.1699	-0.01183	-12.2165	-0.01531			--	--
					-12.0291	-0.01386	-12.1204	-0.01294	-12.1599	-0.01273	-12.2075	-0.01539			--	--
					-12.0201	-0.0141	-12.1114	-0.01299	-12.1509	-0.01337	-12.1975	-0.01531			--	--
					-12.0101	-0.01413	-12.1014	-0.01305	-12.1409	-0.01374	-12.1885	-0.01508			--	--
					-12.0011	-0.01391	-12.0914	-0.01313	-12.1309	-0.01391	-12.1785	-0.01474			--	--
					-11.9911	-0.01346	-12.0824	-0.01319	-12.1219	-0.01398	-12.1695	-0.01431			--	--
					-11.9821	-0.01287	-12.0724	-0.01316	-12.1119	-0.01402	-12.1595	-0.01387			--	--
					-11.9721	-0.01222	-12.0634	-0.01302	-12.1029	-0.0141	-12.1495	-0.01347			--	--
					-11.9631	-0.0116	-12.0534	-0.01277	-12.0929	-0.01419	-12.1405	-0.01318			--	--
					-11.9531	-0.01108	-12.0444	-0.01243	-12.0829	-0.01425	-12.1305	-0.01298			--	--
					-11.9441	-0.01069	-12.0344	-0.01209	-12.0739	-0.01424	-12.1215	-0.01286			--	--
					-11.9351	-0.01043	-12.0244	-0.01182	-12.0639	-0.01413	-12.1115	-0.01274			--	--
					-11.9251	-0.01027	-12.0154	-0.01165	-12.0549	-0.01391	-12.1025	-0.01253			--	--
					-11.9161	-0.01019	-12.0054	-0.01158	-12.0449	-0.01365	-12.0925	-0.01215			--	--
					-11.9061	-0.01012	-11.9964	-0.01156	-12.0349	-0.01338	-12.0835	-0.01151			--	--
					-11.8971	-0.01	-11.9864	-0.01153	-12.0259	-0.01313	-12.0735	-0.01062			--	--
					-11.8871	-0.00976	-11.9764	-0.0114	-12.0159	-0.01291	-12.0635	-0.00951			--	--
					-11.8781	-0.00934	-11.9674	-0.01112	-12.0069	-0.01268	-12.0545	-0.00828			--	--
					-11.8681	-0.0087	-11.9574	-0.01065	-11.9969	-0.01241	-12.0445	-0.00707			--	--
					-11.8591	-0.00786	-11.9484	-0.01	-11.9879	-0.01204	-12.0355	-0.00606			--	--
					-11.8491	-0.00687	-11.9384	-0.00926	-11.9779	-0.01151	-12.0255	-0.00536			--	--
					-11.8401	-0.00583	-11.9284	-0.00852	-11.9679	-0.0108	-12.0165	-0.00505			--	--
					-11.8311	-0.00486	-11.9194	-0.00791	-11.9589	-0.00993	-12.0065	-0.00516			--	--
					-11.8211	-0.00408	-11.9094	-0.00749	-11.9489	-0.00898	-11.9975	-0.00562			--	--
					-11.8121	-0.00359	-11.9004	-0.0073	-11.9399	-0.00809	-11.9875	-0.00631			--	--
					-11.8021	-0.00343	-11.8904	-0.00729	-11.9299	-0.00739	-11.9775	-0.00709			--	--
					-11.7931	-0.00363	-11.8814	-0.00737	-11.9199	-0.00698	-11.9685	-0.0078			--	--
					-11.7831	-0.00413	-11.8714	-0.00745	-11.9109	-0.0069	-11.9585	-0.00835			--	--
					-11.7741	-0.00487	-11.8614	-0.00749	-11.9009	-0.00711	-11.9495	-0.00868			--	--
					-11.7641	-0.00573	-11.8524	-0.00747	-11.8919	-0.00752	-11.9395	-0.00878			--	--
					-11.7551	-0.00659	-11.8424	-0.00741	-11.8819	-0.00801	-11.9305	-0.00867			--	--
					-11.7451	-0.00735	-11.8334	-0.00739	-11.8719	-0.00845	-11.9205	-0.0084			--	--
					-11.7361	-0.00795	-11.8234	-0.00743	-11.8629	-0.0088	-11.9115	-0.00803			--	--
					-11.7261	-0.00835	-11.8134	-0.00754	-11.8529	-0.00901	-11.9015	-0.00761			--	--
					-11.7171	-0.00858	-11.8044	-0.00768	-11.8439	-0.00909	-11.8925	-0.00719			--	--
					-11.7081	-0.00868	-11.7944	-0.00778	-11.8339	-0.00906	-11.8825	-0.0068			--	--
					-11.6981	-0.0087	-11.7854	-0.00777	-11.8239	-0.00892	-11.8725	-0.00646			--	--
					-11.6891	-0.0087	-11.7754	-0.00762	-11.8149	-0.00869	-11.8635	-0.0062			--	--
					-11.6791	-0.00868	-11.7654	-0.00731	-11.8049	-0.00838	-11.8535	-0.006			--	--
					-11.6701	-0.00865	-11.7564	-0.00689	-11.7959	-0.008	-11.8445	-0.00586			--	--
					-11.6601	-0.00858	-11.7464	-0.00642	-11.7859	-0.00758	-11.8345	-0.00578			--	--
					-11.6511	-0.00843	-11.7374	-0.00599	-11.7769	-0.00715	-11.8255	-0.00573			--	--
					-11.6411	-0.00821	-11.7274	-0.00567	-11.7669	-0.00676	-11.8155	-0.0057			--	--
					-11.6321	-0.00791	-11.7184	-0.00547	-11.7569	-0.00644	-11.8065	-0.00565			--	--
					-11.6221	-0.00756	-11.7084	-0.00539	-11.7479	-0.0062	-11.7965	-0.00558			--	--
					-11.6131	-0.0072	-11.6984	-0.00538	-11.7379	-0.00606	-11.7865	-0.00549			--	--
					-11.6031	-0.00686	-11.6894	-0.00538	-11.7289	-0.00598	-11.7775	-0.0054			--	--
					-11.5941	-0.00657	-11.6794	-0.00534	-11.7189	-0.00595	-11.7675	-0.00532			--	--
					-11.5851	-0.00632	-11.6704	-0.00523	-11.7089	-0.00591	-11.7585	-0.00527			--	--
					-11.5751	-0.00611	-11.6604	-0.00506	-11.6999	-0.00583	-11.7485	-0.00523			--	--
					-11.5661	-0.00593	-11.6504	-0.00487	-11.6899	-0.00571	-11.7395	-0.00519			--	--
					-11.5561	-0.00577	-11.6414	-0.0047	-11.6809	-0.00555	-11.7295	-0.00511			--	--
					-11.5471	-0.0056	-11.6314	-0.0046	-11.6709	-0.00539	-11.7205	-0.00495			--	--
					-11.5371	-0.00542	-11.6224	-0.00456	-11.6609	-0.00527	-11.7105	-0.00472			--	--
					-11.5281	-0.00521	-11.6124	-0.00458	-11.6519	-0.00523	-11.7005	-0.00448			--	--
					-11.5181	-0.00494	-11.6024	-0.00459	-11.6419	-0.00524	-11.6915	-0.00429			--	--
					-11.5091	-0.00464	-11.5934	-0.00456	-11.6329	-0.00529	-11.6815	-0.00427			--	--
					-11.4991	-0.00432	-11.5834	-0.00445	-11.6229	-0.00532	-11.6725	-0.0045			--	--
					-11.4901	-0.00404	-11.5744	-0.00429	-11.6129	-0.00528	-11.6625	-0.005			--	--
					-11.4801	-0.00385	-11.5644	-0.00415	-11.6039	-0.00517	-11.6535	-0.00572			--	--
					-11.4711	-0.00381	-11.5554	-0.00411	-11.5939	-0.00503	-11.6435	-0.00654			--	--
					-11.4621	-0.00396	-11.5454	-0.00428	-11.5849	-0.00495	-11.6345	-0.00731			--	--
					-11.4521	-0.00431	-11.5354	-0.00471	-11.5749	-0.00502	-11.6245	-0.00786			--	--
					-11.4431	-0.00483	-11.5264	-0.00538	-11.5649	-0.00533	-11.6145	-0.00808			--	--
					-11.4331	-0.00547	-11.5164	-0.0062	-11.5559	-0.0059	-11.6055	-0.00794			--	--
					-11.4241	-0.00612	-11.5074	-0.00703	-11.5459	-0.00666	-11.5955	-0.00747			--	--
					-11.4141	-0.00666	-11.4974	-0.00769	-11.5369	-0.0075	-11.5865	-0.00678			--	--
					-11.4051	-0.00697	-11.4874	-0.00806	-11.5269	-0.00826	-11.5765	-0.00599			--	--
					-11.3951	-0.007	-11.4784	-0.00804	-11.5179	-0.00879	-11.5675	-0.00521			--	--
					-11.3861	-0.00672	-11.4684	-0.00768	-11.5079	-0.009	-11.5575	-0.00452			--	--
					-11.3761	-0.00622	-11.4594	-0.00705	-11.4979	-0.00884	-11.5485	-0.00397			--	--
					-11.3671	-0.00559	-11.4494	-0.00629	-11.4889	-0.00838	-11.5385	-0.0036			--	--
					-11.3581	-0.00497	-11.4394	-0.00554	-11.4789	-0.0077	-11.5285	-0.00341			--	--
					-11.3481	-0.00447	-11.4304	-0.00491	-11.4699	-0.00692	-11.5195	-0.00342			--	--
					-11.3391	-0.00415	-11.4204	-0.00446	-11.4599	-0.00615	-11.5095	-0.00365			--	--
					-11.3291	-0.00401	-11.4114	-0.00421	-11.4499	-0.0055	-11.5005	-0.00412			--	--
					-11.3201	-0.00404	-11.4014	-0.00417	-11.4409	-0.00501	-11.4905	-0.00483			--	--
					-11.3101	-0.00418	-11.3924	-0.00434	-11.4309	-0.00475	-11.4815	-0.00574			--	--
					-11.3011	-0.00441	-11.3824	-0.00475	-11.4219	-0.00473	-11.4715	-0.00677			--	--
					-11.2911	-0.00474	-11.3724	-0.00543	-11.4119	-0.00499	-11.4625	-0.00784			--	--
					-11.2821	-0.0052	-11.3634	-0.00639	-11.4019	-0.00554	-11.4525	-0.00884			--	--
					-11.2721	-0.00585	-11.3534	-0.00759	-11.3929	-0.00639	-11.4425	-0.00967			--	--
					-11.2631	-0.00673	-11.3444	-0.00896	-11.3829	-0.00748	-11.4335	-0.0103			--	--
					-11.2531	-0.00782	-11.3344	-0.01037	-11.3739	-0.00872	-11.4235	-0.01075			--	--
					-11.2441	-0.00906	-11.3244	-0.01167	-11.3639	-0.01	-11.4145	-0.01108			--	--
					-11.2351	-0.01035	-11.3154	-0.01272	-11.3539	-0.01118	-11.4045	-0.01134			--	--
					-11.2251	-0.01156	-11.3054	-0.01341	-11.3449	-0.01219	-11.3955	-0.01156			--	--
					-11.2161	-0.01258	-11.2964	-0.0137	-11.3349	-0.01295	-11.3855	-0.0117			--	--
					-11.2061	-0.01336	-11.2864	-0.0136	-11.3259	-0.01344	-11.3765	-0.0117			--	--
					-11.1971	-0.01386	-11.2764	-0.01314	-11.3159	-0.01366	-11.3665	-0.01149			--	--
					-11.1871	-0.01406	-11.2674	-0.01238	-11.3069	-0.0136	-11.3565	-0.01105			--	--
					-11.1781	-0.01398	-11.2574	-0.01138	-11.2969	-0.01325	-11.3475	-0.01045			--	--
					-11.1681	-0.01366	-11.2484	-0.01022	-11.2869	-0.0126	-11.3375	-0.0098			--	--
					-11.1591	-0.01314	-11.2384	-0.00903	-11.2779	-0.01167	-11.3285	-0.00924			--	--
					-11.1491	-0.01248	-11.2294	-0.00792	-11.2679	-0.01051	-11.3185	-0.00891			--	--
					-11.1401	-0.01173	-11.2194	-0.00705	-11.2589	-0.00926	-11.3095	-0.00886			--	--
					-11.1301	-0.01097	-11.2094	-0.00653	-11.2489	-0.00807	-11.2995	-0.00907			--	--
					-11.1211	-0.01026	-11.2004	-0.00643	-11.2389	-0.00714	-11.2905	-0.00949			--	--
					-11.1121	-0.00967	-11.1904	-0.00676	-11.2299	-0.0066	-11.2805	-0.01003			--	--
					-11.1021	-0.00926	-11.1814	-0.00747	-11.2199	-0.00654	-11.2715	-0.01064			--	--
					-11.0931	-0.00905	-11.1714	-0.00844	-11.2109	-0.00697	-11.2615	-0.01125			--	--
					-11.0831	-0.00903	-11.1614	-0.00954	-11.2009	-0.00782	-11.2515	-0.01178			--	--
					-11.0741	-0.00918	-11.1524	-0.01063	-11.1909	-0.00895	-11.2425	-0.01216			--	--
					-11.0641	-0.00942	-11.1424	-0.01155	-11.1819	-0.01023	-11.2325	-0.01228			--	--
					-11.0551	-0.00968	-11.1334	-0.01218	-11.1719	-0.01148	-11.2235	-0.01207			--	--
					-11.0451	-0.00993	-11.1234	-0.01239	-11.1629	-0.01255	-11.2135	-0.01149			--	--
					-11.0361	-0.01013	-11.1134	-0.01213	-11.1529	-0.01328	-11.2045	-0.01056			--	--
					-11.0261	-0.01029	-11.1044	-0.01139	-11.1429	-0.01356	-11.1945	-0.0094			--	--
					-11.0171	-0.01042	-11.0944	-0.01025	-11.1339	-0.0133	-11.1855	-0.00817			--	--
					-11.0081	-0.01051	-11.0854	-0.00886	-11.1239	-0.01251	-11.1755	-0.00702			--	--
					-10.9981	-0.01055	-11.0754	-0.0074	-11.1149	-0.01127	-11.1655	-0.0061			--	--
					-10.9891	-0.01052	-11.0664	-0.00606	-11.1049	-0.00975	-11.1565	-0.00547			--	--
					-10.9791	-0.01041	-11.0564	-0.00499	-11.0949	-0.00814	-11.1465	-0.00513			--	--
					-10.9701	-0.0102	-11.0464	-0.00425	-11.0859	-0.00665	-11.1375	-0.00502			--	--
					-10.9601	-0.00989	-11.0374	-0.00387	-11.0759	-0.00545	-11.1275	-0.00505			--	--
					-10.9511	-0.00949	-11.0274	-0.00382	-11.0669	-0.00461	-11.1185	-0.00517			--	--
					-10.9411	-0.00904	-11.0184	-0.00404	-11.0569	-0.00416	-11.1085	-0.00538			--	--
					-10.9321	-0.00855	-11.0084	-0.0045	-11.0479	-0.00406	-11.0995	-0.00571			--	--
					-10.9221	-0.00804	-10.9984	-0.00514	-11.0379	-0.00426	-11.0895	-0.00627			--	--
					-10.9131	-0.00755	-10.9894	-0.00595	-11.0279	-0.0047	-11.0795	-0.00716			--	--
					-10.9031	-0.00709	-10.9794	-0.00693	-11.0189	-0.00533	-11.0705	-0.00846			--	--
					-10.8941	-0.00673	-10.9704	-0.00808	-11.0089	-0.00616	-11.0605	-0.01016			--	--
					-10.8851	-0.00654	-10.9604	-0.00944	-10.9999	-0.00723	-11.0515	-0.0122			--	--
					-10.8751	-0.00665	-10.9504	-0.011	-10.9899	-0.00859	-11.0415	-0.01438			--	--
					-10.8661	-0.00713	-10.9414	-0.01274	-10.9799	-0.01027	-11.0325	-0.01652			--	--
					-10.8561	-0.00804	-10.9314	-0.01458	-10.9709	-0.01223	-11.0225	-0.01836			--	--
					-10.8471	-0.00934	-10.9224	-0.01637	-10.9609	-0.01435	-11.0135	-0.01974			--	--
					-10.8371	-0.01094	-10.9124	-0.01796	-10.9519	-0.01645	-11.0035	-0.02056			--	--
					-10.8281	-0.01266	-10.9034	-0.01919	-10.9419	-0.01831	-10.9935	-0.02086			--	--
					-10.8181	-0.01435	-10.8934	-0.01998	-10.9319	-0.01973	-10.9845	-0.02072			--	--
					-10.8091	-0.01585	-10.8834	-0.02034	-10.9229	-0.0206	-10.9745	-0.02031			--	--
					-10.7991	-0.01712	-10.8744	-0.02034	-10.9129	-0.02092	-10.9655	-0.01976			--	--
					-10.7901	-0.01818	-10.8644	-0.0201	-10.9039	-0.02086	-10.9555	-0.01916			--	--
					-10.7801	-0.01908	-10.8554	-0.01971	-10.8939	-0.02058	-10.9465	-0.01853			--	--
					-10.7711	-0.01987	-10.8454	-0.0192	-10.8839	-0.02034	-10.9365	-0.0178			--	--
					-10.7621	-0.0205	-10.8354	-0.01856	-10.8749	-0.02027	-10.9275	-0.01693			--	--
					-10.7521	-0.02088	-10.8264	-0.01773	-10.8649	-0.02043	-10.9175	-0.01585			--	--
					-10.7431	-0.02088	-10.8164	-0.01667	-10.8559	-0.02069	-10.9075	-0.01458			--	--
					-10.7331	-0.02038	-10.8074	-0.01539	-10.8459	-0.02086	-10.8985	-0.01316			--	--
					-10.7241	-0.01932	-10.7974	-0.01394	-10.8369	-0.02068	-10.8885	-0.01165			--	--
					-10.7141	-0.01771	-10.7874	-0.01239	-10.8269	-0.01992	-10.8795	-0.01013			--	--
					-10.7051	-0.01567	-10.7784	-0.01083	-10.8169	-0.01852	-10.8695	-0.00868			--	--
					-10.6951	-0.01335	-10.7684	-0.00934	-10.8079	-0.01654	-10.8605	-0.00737			--	--
					-10.6861	-0.01095	-10.7594	-0.00798	-10.7979	-0.01419	-10.8505	-0.00628			--	--
					-10.6761	-0.00867	-10.7494	-0.00685	-10.7889	-0.01181	-10.8415	-0.00548			--	--
					-10.6671	-0.00669	-10.7404	-0.00607	-10.7789	-0.00973	-10.8315	-0.00507			--	--
					-10.6571	-0.00511	-10.7304	-0.00575	-10.7689	-0.00829	-10.8215	-0.00515			--	--
					-10.6481	-0.00399	-10.7204	-0.00604	-10.7599	-0.00769	-10.8125	-0.00579			--	--
					-10.6391	-0.00334	-10.7114	-0.00702	-10.7499	-0.00806	-10.8025	-0.00707			--	--
					-10.6291	-0.00311	-10.7014	-0.00872	-10.7409	-0.00935	-10.7935	-0.00895			--	--
					-10.6201	-0.00323	-10.6924	-0.01104	-10.7309	-0.01141	-10.7835	-0.01133			--	--
					-10.6101	-0.00362	-10.6824	-0.01374	-10.7209	-0.01391	-10.7745	-0.01396			--	--
					-10.6011	-0.0042	-10.6724	-0.01644	-10.7119	-0.01646	-10.7645	-0.01652			--	--
					-10.5911	-0.00493	-10.6634	-0.01873	-10.7019	-0.01864	-10.7555	-0.0186			--	--
					-10.5821	-0.00572	-10.6534	-0.02019	-10.6929	-0.02008	-10.7455	-0.01986			--	--
					-10.5721	-0.00654	-10.6444	-0.0206	-10.6829	-0.02056	-10.7365	-0.02012			--	--
					-10.5631	-0.00733	-10.6344	-0.01992	-10.6729	-0.02006	-10.7265	-0.01936			--	--
					-10.5531	-0.00806	-10.6244	-0.01834	-10.6639	-0.01876	-10.7165	-0.01781			--	--
					-10.5441	-0.00873	-10.6154	-0.01622	-10.6539	-0.01696	-10.7075	-0.01578			--	--
					-10.5351	-0.00935	-10.6054	-0.01398	-10.6449	-0.01501	-10.6975	-0.01367			--	--
					-10.5251	-0.00997	-10.5964	-0.01195	-10.6349	-0.01322	-10.6885	-0.01184			--	--
					-10.5161	-0.01066	-10.5864	-0.01038	-10.6249	-0.01181	-10.6785	-0.01054			--	--
					-10.5061	-0.01146	-10.5774	-0.00933	-10.6159	-0.01088	-10.6695	-0.00991			--	--
					-10.4971	-0.01239	-10.5674	-0.00879	-10.6059	-0.01042	-10.6595	-0.00993			--	--
					-10.4871	-0.0134	-10.5574	-0.00868	-10.5969	-0.01035	-10.6505	-0.01051			--	--
					-10.4781	-0.01441	-10.5484	-0.00888	-10.5869	-0.01057	-10.6405	-0.01142			--	--
					-10.4681	-0.01526	-10.5384	-0.00931	-10.5779	-0.01099	-10.6305	-0.01242			--	--
					-10.4591	-0.01585	-10.5294	-0.0099	-10.5679	-0.01153	-10.6215	-0.01325			--	--
					-10.4491	-0.01608	-10.5194	-0.01058	-10.5579	-0.01215	-10.6115	-0.01377			--	--
					-10.4401	-0.01597	-10.5094	-0.01132	-10.5489	-0.01281	-10.6025	-0.01391			--	--
					-10.4301	-0.0156	-10.5004	-0.01209	-10.5389	-0.01349	-10.5925	-0.01376			--	--
					-10.4211	-0.01515	-10.4904	-0.01286	-10.5299	-0.01416	-10.5835	-0.01345			--	--
					-10.4121	-0.01481	-10.4814	-0.01361	-10.5199	-0.0148	-10.5735	-0.01314			--	--
					-10.4021	-0.01474	-10.4714	-0.01428	-10.5099	-0.01537	-10.5645	-0.01294			--	--
					-10.3931	-0.015	-10.4614	-0.01476	-10.5009	-0.01582	-10.5545	-0.01284			--	--
					-10.3831	-0.01557	-10.4524	-0.01496	-10.4909	-0.01608	-10.5445	-0.01278			--	--
					-10.3741	-0.01635	-10.4424	-0.01479	-10.4819	-0.01605	-10.5355	-0.01264			--	--
					-10.3641	-0.0172	-10.4334	-0.01421	-10.4719	-0.01568	-10.5255	-0.01235			--	--
					-10.3551	-0.01798	-10.4234	-0.01327	-10.4619	-0.01495	-10.5165	-0.01192			--	--
					-10.3451	-0.0186	-10.4144	-0.01212	-10.4529	-0.01389	-10.5065	-0.0114			--	--
					-10.3361	-0.01896	-10.4044	-0.01095	-10.4429	-0.01262	-10.4975	-0.01088			--	--
					-10.3261	-0.01904	-10.3944	-0.00995	-10.4339	-0.01131	-10.4875	-0.01045			--	--
					-10.3171	-0.01881	-10.3854	-0.00925	-10.4239	-0.01013	-10.4785	-0.01011			--	--
					-10.3071	-0.01828	-10.3754	-0.0089	-10.4139	-0.00924	-10.4685	-0.00982			--	--
					-10.2981	-0.01745	-10.3664	-0.00881	-10.4049	-0.00874	-10.4585	-0.00953			--	--
					-10.2891	-0.01637	-10.3564	-0.00885	-10.3949	-0.00862	-10.4495	-0.00919			--	--
					-10.2791	-0.01503	-10.3464	-0.00886	-10.3859	-0.00878	-10.4395	-0.00881			--	--
					-10.2701	-0.01351	-10.3374	-0.00875	-10.3759	-0.00909	-10.4305	-0.00847			--	--
					-10.2601	-0.01186	-10.3274	-0.00852	-10.3669	-0.00939	-10.4205	-0.00826			--	--
					-10.2511	-0.01018	-10.3184	-0.00823	-10.3569	-0.00961	-10.4115	-0.00828			--	--
					-10.2411	-0.00856	-10.3084	-0.00802	-10.3469	-0.00974	-10.4015	-0.00856			--	--
					-10.2321	-0.00712	-10.2984	-0.008	-10.3379	-0.00985	-10.3925	-0.00909			--	--
					-10.2221	-0.00593	-10.2894	-0.00823	-10.3279	-0.01002	-10.3825	-0.00976			--	--
					-10.2131	-0.00508	-10.2794	-0.00869	-10.3189	-0.01033	-10.3725	-0.01042			--	--
					-10.2031	-0.0046	-10.2704	-0.00926	-10.3089	-0.01077	-10.3635	-0.01092			--	--
					-10.1941	-0.00454	-10.2604	-0.0098	-10.2989	-0.01126	-10.3535	-0.01114			--	--
					-10.1851	-0.00488	-10.2514	-0.0102	-10.2899	-0.01169	-10.3445	-0.01105			--	--
					-10.1751	-0.00563	-10.2414	-0.01037	-10.2799	-0.01194	-10.3345	-0.01068			--	--
					-10.1661	-0.00671	-10.2314	-0.0103	-10.2709	-0.01194	-10.3255	-0.01014			--	--
					-10.1561	-0.00803	-10.2224	-0.01004	-10.2609	-0.01168	-10.3155	-0.00957			--	--
					-10.1471	-0.00944	-10.2124	-0.00967	-10.2509	-0.01123	-10.3065	-0.00913			--	--
					-10.1371	-0.01077	-10.2034	-0.00929	-10.2419	-0.01071	-10.2965	-0.00894			--	--
					-10.1281	-0.01185	-10.1934	-0.00898	-10.2319	-0.01023	-10.2865	-0.00905			--	--
					-10.1181	-0.01255	-10.1834	-0.00882	-10.2229	-0.00989	-10.2775	-0.00946			--	--
					-10.1091	-0.01281	-10.1744	-0.00884	-10.2129	-0.00977	-10.2675	-0.01007			--	--
					-10.0991	-0.01266	-10.1644	-0.00902	-10.2029	-0.00988	-10.2585	-0.01075			--	--
					-10.0901	-0.01216	-10.1554	-0.00931	-10.1939	-0.01018	-10.2485	-0.01134			--	--
					-10.0801	-0.01147	-10.1454	-0.00963	-10.1839	-0.01059	-10.2395	-0.01169			--	--
					-10.0711	-0.01075	-10.1354	-0.00987	-10.1749	-0.01096	-10.2295	-0.01172			--	--
					-10.0621	-0.01017	-10.1264	-0.00996	-10.1649	-0.01118	-10.2205	-0.01142			--	--
					-10.0521	-0.00987	-10.1164	-0.00986	-10.1549	-0.01114	-10.2105	-0.01089			--	--
					-10.0431	-0.00994	-10.1074	-0.00957	-10.1459	-0.01081	-10.2005	-0.01025			--	--
					-10.0331	-0.01042	-10.0974	-0.00915	-10.1359	-0.01026	-10.1915	-0.00962			--	--
					-10.0241	-0.01125	-10.0884	-0.00867	-10.1269	-0.00958	-10.1815	-0.00912			--	--
					-10.0141	-0.01232	-10.0784	-0.00821	-10.1169	-0.0089	-10.1725	-0.00879			--	--
					-10.0051	-0.01344	-10.0684	-0.00782	-10.1079	-0.00832	-10.1625	-0.00863			--	--
					-9.9951	-0.0144	-10.0594	-0.00751	-10.0979	-0.00792	-10.1535	-0.00859			--	--
					-9.9861	-0.01501	-10.0494	-0.00729	-10.0879	-0.00771	-10.1435	-0.00865			--	--
					-9.9761	-0.01512	-10.0404	-0.00714	-10.0789	-0.00768	-10.1345	-0.00876			--	--
					-9.9671	-0.01472	-10.0304	-0.00705	-10.0689	-0.00777	-10.1245	-0.00894			--	--
					-9.9571	-0.0139	-10.0204	-0.00704	-10.0599	-0.00794	-10.1155	-0.0092			--	--
					-9.9481	-0.01284	-10.0114	-0.00712	-10.0499	-0.00813	-10.1055	-0.00955			--	--
					-9.9391	-0.01179	-10.0014	-0.00737	-10.0399	-0.00833	-10.0955	-0.01002			--	--
					-9.9291	-0.01099	-9.9924	-0.00783	-10.0309	-0.00857	-10.0865	-0.01063			--	--
					-9.9201	-0.01062	-9.9824	-0.00856	-10.0209	-0.0089	-10.0765	-0.01138			--	--
					-9.9101	-0.01071	-9.9724	-0.00959	-10.0119	-0.00941	-10.0675	-0.01228			--	--
					-9.9011	-0.01124	-9.9634	-0.01091	-10.0019	-0.01017	-10.0575	-0.01328			--	--
					-9.8911	-0.01206	-9.9534	-0.01247	-9.9919	-0.01129	-10.0485	-0.01433			--	--
					-9.8821	-0.01299	-9.9444	-0.01416	-9.9829	-0.0128	-10.0385	-0.01531			--	--
					-9.8721	-0.01388	-9.9344	-0.01583	-9.9729	-0.01468	-10.0295	-0.01608			--	--
					-9.8631	-0.01461	-9.9254	-0.01728	-9.9639	-0.01681	-10.0195	-0.01652			--	--
					-9.8531	-0.0151	-9.9154	-0.0183	-9.9539	-0.01897	-10.0095	-0.0165			--	--
					-9.8441	-0.01531	-9.9054	-0.01871	-9.9439	-0.02085	-10.0005	-0.01601			--	--
					-9.8351	-0.01526	-9.8964	-0.01841	-9.9349	-0.02213	-9.9905	-0.01512			--	--
					-9.8251	-0.01496	-9.8864	-0.01741	-9.9249	-0.02253	-9.9815	-0.01398			--	--
					-9.8161	-0.01445	-9.8774	-0.01587	-9.9159	-0.02198	-9.9715	-0.01282			--	--
					-9.8061	-0.0138	-9.8674	-0.01407	-9.9059	-0.02055	-9.9625	-0.0119			--	--
					-9.7971	-0.01309	-9.8574	-0.01231	-9.8969	-0.01853	-9.9525	-0.0114			--	--
					-9.7871	-0.0124	-9.8484	-0.01087	-9.8869	-0.0163	-9.9435	-0.0114			--	--
					-9.7781	-0.01182	-9.8384	-0.00994	-9.8769	-0.01425	-9.9335	-0.01188			--	--
					-9.7681	-0.01141	-9.8294	-0.00957	-9.8679	-0.01272	-9.9235	-0.0127			--	--
					-9.7591	-0.01125	-9.8194	-0.0097	-9.8579	-0.01188	-9.9145	-0.01366			--	--
					-9.7491	-0.01139	-9.8094	-0.0102	-9.8489	-0.01174	-9.9045	-0.01459			--	--
					-9.7401	-0.01187	-9.8004	-0.01093	-9.8389	-0.01223	-9.8955	-0.01536			--	--
					-9.7301	-0.01271	-9.7904	-0.01178	-9.8289	-0.0132	-9.8855	-0.01592			--	--
					-9.7211	-0.01388	-9.7814	-0.0127	-9.8199	-0.01451	-9.8765	-0.01632			--	--
					-9.7121	-0.01528	-9.7714	-0.01365	-9.8099	-0.01601	-9.8665	-0.01663			--	--
					-9.7021	-0.01677	-9.7624	-0.01466	-9.8009	-0.01761	-9.8575	-0.01695			--	--
					-9.6931	-0.01815	-9.7524	-0.01572	-9.7909	-0.01919	-9.8475	-0.01733			--	--
					-9.6831	-0.01923	-9.7424	-0.01683	-9.7809	-0.02065	-9.8375	-0.01774			--	--
					-9.6741	-0.01986	-9.7334	-0.01792	-9.7719	-0.02182	-9.8285	-0.01811			--	--
					-9.6641	-0.01997	-9.7234	-0.01888	-9.7619	-0.02256	-9.8185	-0.01828			--	--
					-9.6551	-0.01958	-9.7144	-0.01953	-9.7529	-0.02273	-9.8095	-0.01814			--	--
					-9.6451	-0.01882	-9.7044	-0.01971	-9.7429	-0.02225	-9.7995	-0.01765			--	--
					-9.6361	-0.01787	-9.6944	-0.01933	-9.7329	-0.02114	-9.7905	-0.01688			--	--
					-9.6261	-0.01696	-9.6854	-0.01841	-9.7239	-0.01953	-9.7805	-0.01604			--	--
					-9.6171	-0.01628	-9.6754	-0.01717	-9.7139	-0.01767	-9.7715	-0.0154			--	--
					-9.6071	-0.01597	-9.6664	-0.01595	-9.7049	-0.01591	-9.7615	-0.01527			--	--
					-9.5981	-0.01606	-9.6564	-0.01518	-9.6949	-0.01463	-9.7515	-0.01584			--	--
					-9.5891	-0.01647	-9.6464	-0.01526	-9.6849	-0.01422	-9.7425	-0.0172			--	--
					-9.5791	-0.01707	-9.6374	-0.01645	-9.6759	-0.01499	-9.7325	-0.0193			--	--
					-9.5701	-0.01771	-9.6274	-0.01876	-9.6659	-0.01707	-9.7235	-0.02193			--	--
					-9.5601	-0.01825	-9.6184	-0.02196	-9.6569	-0.0204	-9.7135	-0.02474			--	--
					-9.5511	-0.01867	-9.6084	-0.0256	-9.6469	-0.02461	-9.7045	-0.02737			--	--
					-9.5411	-0.019	-9.5994	-0.02905	-9.6379	-0.02916	-9.6945	-0.02941			--	--
					-9.5321	-0.0193	-9.5894	-0.03172	-9.6279	-0.03333	-9.6855	-0.03054			--	--
					-9.5221	-0.01964	-9.5794	-0.03318	-9.6179	-0.03645	-9.6755	-0.03059			--	--
					-9.5131	-0.02001	-9.5704	-0.03321	-9.6089	-0.03811	-9.6655	-0.02957			--	--
					-9.5031	-0.02035	-9.5604	-0.03192	-9.5989	-0.03818	-9.6565	-0.02769			--	--
					-9.4941	-0.02051	-9.5514	-0.02966	-9.5899	-0.03685	-9.6465	-0.02531			--	--
					-9.4841	-0.02038	-9.5414	-0.02689	-9.5799	-0.03458	-9.6375	-0.02284			--	--
					-9.4751	-0.01994	-9.5314	-0.02405	-9.5699	-0.03186	-9.6275	-0.02063			--	--
					-9.4661	-0.01925	-9.5224	-0.0215	-9.5609	-0.02912	-9.6185	-0.01883			--	--
					-9.4561	-0.01847	-9.5124	-0.01938	-9.5509	-0.02661	-9.6085	-0.01749			--	--
					-9.4471	-0.01781	-9.5034	-0.0177	-9.5419	-0.02443	-9.5995	-0.01649			--	--
					-9.4371	-0.01744	-9.4934	-0.01635	-9.5319	-0.02251	-9.5895	-0.01572			--	--
					-9.4281	-0.01747	-9.4834	-0.01521	-9.5219	-0.0208	-9.5805	-0.01514			--	--
					-9.4181	-0.01788	-9.4744	-0.01422	-9.5129	-0.01929	-9.5705	-0.01481			--	--
					-9.4091	-0.01858	-9.4644	-0.0134	-9.5029	-0.01805	-9.5605	-0.01487			--	--
					-9.3991	-0.0194	-9.4554	-0.01286	-9.4939	-0.01719	-9.5515	-0.01545			--	--
					-9.3901	-0.02016	-9.4454	-0.01275	-9.4839	-0.01683	-9.5415	-0.01662			--	--
					-9.3801	-0.02065	-9.4364	-0.01321	-9.4739	-0.01708	-9.5325	-0.01834			--	--
					-9.3711	-0.02075	-9.4264	-0.01435	-9.4649	-0.01797	-9.5225	-0.0205			--	--
					-9.3621	-0.02033	-9.4164	-0.01618	-9.4549	-0.01947	-9.5135	-0.02293			--	--
					-9.3521	-0.01942	-9.4074	-0.01859	-9.4459	-0.02146	-9.5035	-0.02543			--	--
					-9.3431	-0.01809	-9.3974	-0.02137	-9.4359	-0.02376	-9.4945	-0.02783			--	--
					-9.3331	-0.01652	-9.3884	-0.02423	-9.4269	-0.02614	-9.4845	-0.02989			--	--
					-9.3241	-0.01495	-9.3784	-0.02681	-9.4169	-0.02838	-9.4745	-0.03142			--	--
					-9.3141	-0.01366	-9.3684	-0.02877	-9.4069	-0.0302	-9.4655	-0.03221			--	--
					-9.3051	-0.0129	-9.3594	-0.02986	-9.3979	-0.03139	-9.4555	-0.03213			--	--
					-9.2951	-0.01288	-9.3494	-0.02995	-9.3879	-0.03176	-9.4465	-0.03117			--	--
					-9.2861	-0.01371	-9.3404	-0.02909	-9.3789	-0.03124	-9.4365	-0.02942			--	--
					-9.2761	-0.01542	-9.3304	-0.02744	-9.3689	-0.02984	-9.4275	-0.02715			--	--
					-9.2671	-0.0179	-9.3204	-0.02529	-9.3589	-0.02772	-9.4175	-0.02467			--	--
					-9.2571	-0.02095	-9.3114	-0.02292	-9.3499	-0.02508	-9.4085	-0.02232			--	--
					-9.2481	-0.02423	-9.3014	-0.02063	-9.3399	-0.02226	-9.3985	-0.0204			--	--
					-9.2391	-0.02738	-9.2924	-0.01866	-9.3309	-0.0196	-9.3885	-0.01908			--	--
					-9.2291	-0.03009	-9.2824	-0.01719	-9.3209	-0.01743	-9.3795	-0.0184			--	--
					-9.2201	-0.0321	-9.2734	-0.01628	-9.3109	-0.016	-9.3695	-0.01827			--	--
					-9.2101	-0.03341	-9.2634	-0.0159	-9.3019	-0.01543	-9.3605	-0.01851			--	--
					-9.2011	-0.03406	-9.2534	-0.0159	-9.2919	-0.01567	-9.3505	-0.0189			--	--
					-9.1911	-0.03422	-9.2444	-0.01609	-9.2829	-0.01653	-9.3415	-0.01925			--	--
					-9.1821	-0.03407	-9.2344	-0.01625	-9.2729	-0.0177	-9.3315	-0.01945			--	--
					-9.1721	-0.03366	-9.2254	-0.01626	-9.2629	-0.01887	-9.3225	-0.01945			--	--
					-9.1631	-0.033	-9.2154	-0.01609	-9.2539	-0.01981	-9.3125	-0.01929			--	--
					-9.1531	-0.03202	-9.2054	-0.01583	-9.2439	-0.0204	-9.3025	-0.01903			--	--
					-9.1441	-0.03065	-9.1964	-0.01561	-9.2349	-0.0207	-9.2935	-0.01872			--	--
					-9.1341	-0.02886	-9.1864	-0.01555	-9.2249	-0.02085	-9.2835	-0.01835			--	--
					-9.1251	-0.02672	-9.1774	-0.01568	-9.2149	-0.02098	-9.2745	-0.01792			--	--
					-9.1161	-0.02437	-9.1674	-0.01598	-9.2059	-0.02117	-9.2645	-0.01739			--	--
					-9.1061	-0.022	-9.1574	-0.01633	-9.1959	-0.02137	-9.2555	-0.01677			--	--
					-9.0971	-0.01972	-9.1484	-0.01662	-9.1869	-0.02144	-9.2455	-0.01613			--	--
					-9.0871	-0.01768	-9.1384	-0.01675	-9.1769	-0.02121	-9.2365	-0.01559			--	--
					-9.0781	-0.01592	-9.1294	-0.01668	-9.1679	-0.02056	-9.2265	-0.01537			--	--
					-9.0681	-0.01453	-9.1194	-0.01644	-9.1579	-0.01949	-9.2165	-0.01566			--	--
					-9.0591	-0.01357	-9.1104	-0.01614	-9.1479	-0.01816	-9.2075	-0.01666			--	--
					-9.0491	-0.01315	-9.1004	-0.01595	-9.1389	-0.01685	-9.1975	-0.01846			--	--
					-9.0401	-0.01334	-9.0904	-0.01609	-9.1289	-0.01595	-9.1885	-0.02102			--	--
					-9.0301	-0.01418	-9.0814	-0.0168	-9.1199	-0.01582	-9.1785	-0.02413			--	--
					-9.0211	-0.01564	-9.0714	-0.01825	-9.1099	-0.01676	-9.1695	-0.02745			--	--
					-9.0121	-0.01757	-9.0624	-0.02047	-9.0999	-0.01885	-9.1595	-0.03055			--	--
					-9.0021	-0.01975	-9.0524	-0.02334	-9.0909	-0.02198	-9.1505	-0.03302			--	--
					-8.9931	-0.02195	-9.0424	-0.02654	-9.0809	-0.02575	-9.1405	-0.03458			--	--
					-8.9831	-0.02398	-9.0334	-0.02959	-9.0719	-0.02961	-9.1305	-0.03513			--	--
					-8.9741	-0.02574	-9.0234	-0.03198	-9.0619	-0.03294	-9.1215	-0.03477			--	--
					-8.9641	-0.0273	-9.0144	-0.03327	-9.0519	-0.0352	-9.1115	-0.03373			--	--
					-8.9551	-0.02882	-9.0044	-0.03319	-9.0429	-0.0361	-9.1025	-0.03235			--	--
					-8.9451	-0.03053	-8.9944	-0.03176	-9.0329	-0.0356	-9.0925	-0.0309			--	--
					-8.9361	-0.03262	-8.9854	-0.02924	-9.0239	-0.03396	-9.0835	-0.02958			--	--
					-8.9261	-0.03512	-8.9754	-0.02607	-9.0139	-0.03162	-9.0735	-0.02845			--	--
					-8.9171	-0.03788	-8.9664	-0.02274	-9.0039	-0.02905	-9.0645	-0.02746			--	--
					-8.9071	-0.04051	-8.9564	-0.01972	-8.9949	-0.02665	-9.0545	-0.02653			--	--
					-8.8981	-0.04256	-8.9474	-0.0173	-8.9849	-0.02463	-9.0445	-0.02556			--	--
					-8.8891	-0.04362	-8.9374	-0.01564	-8.9759	-0.02303	-9.0355	-0.0245			--	--
					-8.8791	-0.04347	-8.9274	-0.01471	-8.9659	-0.0218	-9.0255	-0.02338			--	--
					-8.8701	-0.04211	-8.9184	-0.01435	-8.9569	-0.0208	-9.0165	-0.02221			--	--
					-8.8601	-0.03981	-8.9084	-0.01435	-8.9469	-0.01994	-9.0065	-0.02107			--	--
					-8.8511	-0.03693	-8.8994	-0.01452	-8.9369	-0.01918	-8.9975	-0.01996			--	--
					-8.8411	-0.03389	-8.8894	-0.01468	-8.9279	-0.01856	-8.9875	-0.01887			--	--
					-8.8321	-0.03108	-8.8794	-0.01472	-8.9179	-0.01812	-8.9785	-0.01779			--	--
					-8.8221	-0.02875	-8.8704	-0.01461	-8.9089	-0.01793	-8.9685	-0.01674			--	--
					-8.8131	-0.02708	-8.8604	-0.01438	-8.8989	-0.01798	-8.9595	-0.01585			--	--
					-8.8031	-0.02607	-8.8514	-0.01413	-8.8889	-0.01821	-8.9495	-0.0153			--	--
					-8.7941	-0.02564	-8.8414	-0.01399	-8.8799	-0.01851	-8.9395	-0.01535			--	--
					-8.7841	-0.02564	-8.8314	-0.01414	-8.8699	-0.01884	-8.9305	-0.01621			--	--
					-8.7751	-0.02587	-8.8224	-0.01471	-8.8609	-0.01918	-8.9205	-0.01795			--	--
					-8.7661	-0.02612	-8.8124	-0.01579	-8.8509	-0.01962	-8.9115	-0.02047			--	--
					-8.7561	-0.02624	-8.8034	-0.01736	-8.8409	-0.02033	-8.9015	-0.02349			--	--
					-8.7471	-0.02614	-8.7934	-0.01929	-8.8319	-0.02145	-8.8925	-0.02662			--	--
					-8.7371	-0.02585	-8.7844	-0.02136	-8.8219	-0.02303	-8.8825	-0.02942			--	--
					-8.7281	-0.02547	-8.7744	-0.02333	-8.8129	-0.02502	-8.8735	-0.03155			--	--
					-8.7181	-0.02521	-8.7644	-0.02499	-8.8029	-0.02718	-8.8635	-0.03283			--	--
					-8.7091	-0.02524	-8.7554	-0.0262	-8.7929	-0.02924	-8.8535	-0.03323			--	--
					-8.6991	-0.02573	-8.7454	-0.0269	-8.7839	-0.03093	-8.8445	-0.03285			--	--
					-8.6901	-0.02671	-8.7364	-0.02713	-8.7739	-0.03209	-8.8345	-0.03179			--	--
					-8.6801	-0.02801	-8.7264	-0.02694	-8.7649	-0.03274	-8.8255	-0.0302			--	--
					-8.6711	-0.02939	-8.7164	-0.02639	-8.7549	-0.03307	-8.8155	-0.02818			--	--
					-8.6611	-0.03056	-8.7074	-0.02557	-8.7449	-0.03329	-8.8065	-0.0259			--	--
					-8.6521	-0.03126	-8.6974	-0.02456	-8.7359	-0.0336	-8.7965	-0.02355			--	--
					-8.6431	-0.03138	-8.6884	-0.02344	-8.7259	-0.03411	-8.7875	-0.02137			--	--
					-8.6331	-0.03093	-8.6784	-0.02233	-8.7169	-0.03479	-8.7775	-0.01959			--	--
					-8.6241	-0.03002	-8.6684	-0.0214	-8.7069	-0.03554	-8.7675	-0.0184			--	--
					-8.6141	-0.0288	-8.6594	-0.02077	-8.6979	-0.03622	-8.7585	-0.01791			--	--
					-8.6051	-0.02741	-8.6494	-0.02057	-8.6879	-0.03668	-8.7485	-0.0181			--	--
					-8.5951	-0.02593	-8.6404	-0.0209	-8.6779	-0.03677	-8.7395	-0.01887			--	--
					-8.5861	-0.02443	-8.6304	-0.02175	-8.6689	-0.03631	-8.7295	-0.02007			--	--
					-8.5761	-0.0229	-8.6214	-0.02305	-8.6589	-0.03518	-8.7205	-0.02149			--	--
					-8.5671	-0.02139	-8.6114	-0.02461	-8.6499	-0.03328	-8.7105	-0.023			--	--
					-8.5571	-0.01994	-8.6014	-0.02613	-8.6399	-0.03067	-8.7015	-0.02447			--	--
					-8.5481	-0.01858	-8.5924	-0.02732	-8.6299	-0.02756	-8.6915	-0.02584			--	--
					-8.5391	-0.01738	-8.5824	-0.02788	-8.6209	-0.02431	-8.6815	-0.02708			--	--
					-8.5291	-0.0164	-8.5734	-0.02772	-8.6109	-0.02132	-8.6725	-0.02825			--	--
					-8.5201	-0.01571	-8.5634	-0.0269	-8.6019	-0.01898	-8.6625	-0.02934			--	--
					-8.5101	-0.01536	-8.5534	-0.02568	-8.5919	-0.01761	-8.6535	-0.03035			--	--
					-8.5011	-0.01537	-8.5444	-0.02441	-8.5819	-0.01735	-8.6435	-0.03122			--	--
					-8.4911	-0.01572	-8.5344	-0.02343	-8.5729	-0.01822	-8.6345	-0.03188			--	--
					-8.4821	-0.01631	-8.5254	-0.02296	-8.5629	-0.02009	-8.6245	-0.03228			--	--
					-8.4721	-0.01702	-8.5154	-0.02306	-8.5539	-0.02277	-8.6155	-0.03238			--	--
					-8.4631	-0.01775	-8.5054	-0.02366	-8.5439	-0.02599	-8.6055	-0.03226			--	--
					-8.4531	-0.01841	-8.4964	-0.02462	-8.5339	-0.0295	-8.5955	-0.03207			--	--
					-8.4441	-0.019	-8.4864	-0.02582	-8.5249	-0.03303	-8.5865	-0.03194			--	--
					-8.4341	-0.0196	-8.4774	-0.02723	-8.5149	-0.0364	-8.5765	-0.03207			--	--
					-8.4251	-0.0203	-8.4674	-0.02883	-8.5059	-0.03941	-8.5675	-0.03255			--	--
					-8.4161	-0.0212	-8.4584	-0.0307	-8.4959	-0.04193	-8.5575	-0.03347			--	--
					-8.4061	-0.02238	-8.4484	-0.03285	-8.4869	-0.04382	-8.5485	-0.0349			--	--
					-8.3971	-0.02387	-8.4384	-0.03527	-8.4769	-0.04496	-8.5385	-0.03683			--	--
					-8.3871	-0.02567	-8.4294	-0.03785	-8.4669	-0.04533	-8.5295	-0.03912			--	--
					-8.3781	-0.02769	-8.4194	-0.0404	-8.4579	-0.045	-8.5195	-0.04153			--	--
					-8.3681	-0.0298	-8.4104	-0.04276	-8.4479	-0.04422	-8.5095	-0.04362			--	--
					-8.3591	-0.03184	-8.4004	-0.04461	-8.4389	-0.04333	-8.5005	-0.04495			--	--
					-8.3491	-0.03371	-8.3904	-0.04578	-8.4289	-0.04272	-8.4905	-0.04516			--	--
					-8.3401	-0.03536	-8.3814	-0.04608	-8.4189	-0.04268	-8.4815	-0.04415			--	--
					-8.3301	-0.03691	-8.3714	-0.04547	-8.4099	-0.04322	-8.4715	-0.0422			--	--
					-8.3211	-0.03849	-8.3624	-0.04407	-8.3999	-0.04411	-8.4625	-0.03985			--	--
					-8.3111	-0.0403	-8.3524	-0.04215	-8.3909	-0.04487	-8.4525	-0.0378			--	--
					-8.3021	-0.04247	-8.3424	-0.04002	-8.3809	-0.04498	-8.4435	-0.03661			--	--
					-8.2931	-0.04496	-8.3334	-0.03798	-8.3709	-0.04406	-8.4335	-0.03648			--	--
					-8.2831	-0.04762	-8.3234	-0.03618	-8.3619	-0.04204	-8.4245	-0.03729			--	--
					-8.2741	-0.05011	-8.3144	-0.03461	-8.3519	-0.03911	-8.4145	-0.0385			--	--
					-8.2641	-0.05204	-8.3044	-0.03315	-8.3429	-0.03567	-8.4045	-0.03951			--	--
					-8.2551	-0.05301	-8.2954	-0.03161	-8.3329	-0.03221	-8.3955	-0.03982			--	--
					-8.2451	-0.0527	-8.2854	-0.02993	-8.3229	-0.02913	-8.3855	-0.03925			--	--
					-8.2361	-0.05103	-8.2754	-0.02815	-8.3139	-0.02672	-8.3765	-0.03798			--	--
					-8.2261	-0.04814	-8.2664	-0.02653	-8.3039	-0.02522	-8.3665	-0.03649			--	--
					-8.2171	-0.04446	-8.2564	-0.02536	-8.2949	-0.02479	-8.3575	-0.03536			--	--
					-8.2071	-0.04054	-8.2474	-0.02499	-8.2849	-0.02562	-8.3475	-0.03508			--	--
					-8.1981	-0.03704	-8.2374	-0.02559	-8.2749	-0.02783	-8.3385	-0.03586			--	--
					-8.1891	-0.03446	-8.2274	-0.02718	-8.2659	-0.03146	-8.3285	-0.03762			--	--
					-8.1791	-0.03311	-8.2184	-0.02959	-8.2559	-0.03629	-8.3185	-0.04003			--	--
					-8.1701	-0.03303	-8.2084	-0.03252	-8.2469	-0.0419	-8.3095	-0.04264			--	--
					-8.1601	-0.03406	-8.1994	-0.03559	-8.2369	-0.0476	-8.2995	-0.04505			--	--
					-8.1511	-0.03578	-8.1894	-0.03846	-8.2279	-0.05262	-8.2905	-0.04697			--	--
					-8.1411	-0.03775	-8.1794	-0.04082	-8.2179	-0.05632	-8.2805	-0.04839			--	--
					-8.1321	-0.03949	-8.1704	-0.04253	-8.2079	-0.0583	-8.2715	-0.04953			--	--
					-8.1221	-0.04067	-8.1604	-0.04361	-8.1989	-0.05858	-8.2615	-0.05078			--	--
					-8.1131	-0.04119	-8.1514	-0.04424	-8.1889	-0.05763	-8.2525	-0.05257			--	--
					-8.1031	-0.04121	-8.1414	-0.0447	-8.1799	-0.05621	-8.2425	-0.05513			--	--
					-8.0941	-0.04111	-8.1324	-0.04533	-8.1699	-0.05515	-8.2325	-0.0583			--	--
					-8.0841	-0.04126	-8.1224	-0.04631	-8.1599	-0.05507	-8.2235	-0.06155			--	--
					-8.0751	-0.04192	-8.1124	-0.04756	-8.1509	-0.05611	-8.2135	-0.06396			--	--
					-8.0661	-0.04308	-8.1034	-0.04878	-8.1409	-0.05788	-8.2045	-0.06461			--	--
					-8.0561	-0.04449	-8.0934	-0.04947	-8.1319	-0.05952	-8.1945	-0.06289			--	--
					-8.0471	-0.04576	-8.0844	-0.04911	-8.1219	-0.06	-8.1855	-0.05875			--	--
					-8.0371	-0.04662	-8.0744	-0.04744	-8.1119	-0.05852	-8.1755	-0.05287			--	--
					-8.0281	-0.04702	-8.0644	-0.04456	-8.1029	-0.0548	-8.1665	-0.04643			--	--
					-8.0181	-0.04719	-8.0554	-0.04095	-8.0929	-0.04923	-8.1565	-0.04086			--	--
					-8.0091	-0.04758	-8.0454	-0.03734	-8.0839	-0.04283	-8.1465	-0.03746			--	--
					-7.9991	-0.04859	-8.0364	-0.03455	-8.0739	-0.03688	-8.1375	-0.03709			--	--
					-7.9901	-0.05048	-8.0264	-0.03322	-8.0639	-0.03262	-8.1275	-0.04			--	--
					-7.9801	-0.05326	-8.0164	-0.03361	-8.0549	-0.03087	-8.1185	-0.04573			--	--
					-7.9711	-0.05681	-8.0074	-0.03558	-8.0449	-0.03191	-8.1085	-0.05322			--	--
					-7.9611	-0.06098	-7.9974	-0.03863	-8.0359	-0.03542	-8.0995	-0.061			--	--
					-7.9521	-0.06572	-7.9884	-0.04205	-8.0259	-0.04066	-8.0895	-0.06751			--	--
					-7.9431	-0.07116	-7.9784	-0.04506	-8.0169	-0.04664	-8.0805	-0.0715			--	--
					-7.9331	-0.07742	-7.9694	-0.04708	-8.0069	-0.05236	-8.0705	-0.0723			--	--
					-7.9241	-0.08451	-7.9594	-0.0477	-7.9969	-0.057	-8.0605	-0.06996			--	--
					-7.9141	-0.09208	-7.9494	-0.0468	-7.9879	-0.05994	-8.0515	-0.06523			--	--
					-7.9051	-0.0995	-7.9404	-0.04444	-7.9779	-0.06087	-8.0415	-0.05925			--	--
					-7.8951	-0.10583	-7.9304	-0.04099	-7.9689	-0.05976	-8.0325	-0.05327			--	--
					-7.8861	-0.11002	-7.9214	-0.03698	-7.9589	-0.0569	-8.0225	-0.04837			--	--
					-7.8761	-0.11116	-7.9114	-0.03316	-7.9489	-0.0529	-8.0135	-0.04524			--	--
					-7.8671	-0.10879	-7.9014	-0.03031	-7.9399	-0.04863	-8.0035	-0.04412			--	--
					-7.8571	-0.10299	-7.8924	-0.02909	-7.9299	-0.04507	-7.9945	-0.04484			--	--
					-7.8481	-0.09455	-7.8824	-0.02991	-7.9209	-0.04304	-7.9845	-0.0469			--	--
					-7.8381	-0.08482	-7.8734	-0.03269	-7.9109	-0.04304	-7.9745	-0.04966			--	--
					-7.8291	-0.07541	-7.8634	-0.03695	-7.9009	-0.04503	-7.9655	-0.05245			--	--
					-7.8201	-0.06786	-7.8534	-0.04184	-7.8919	-0.04851	-7.9555	-0.05468			--	--
					-7.8101	-0.06323	-7.8444	-0.04635	-7.8819	-0.05262	-7.9465	-0.0559			--	--
					-7.8011	-0.06193	-7.8344	-0.04961	-7.8729	-0.05641	-7.9365	-0.05579			--	--
					-7.7911	-0.06372	-7.8254	-0.05106	-7.8629	-0.05913	-7.9275	-0.05427			--	--
					-7.7821	-0.06789	-7.8154	-0.05054	-7.8529	-0.0603	-7.9175	-0.05143			--	--
					-7.7721	-0.07341	-7.8064	-0.04827	-7.8439	-0.05979	-7.9085	-0.04757			--	--
					-7.7631	-0.07929	-7.7964	-0.04475	-7.8339	-0.05773	-7.8985	-0.0432			--	--
					-7.7531	-0.08461	-7.7864	-0.04061	-7.8249	-0.05444	-7.8885	-0.03895			--	--
					-7.7441	-0.08876	-7.7774	-0.03644	-7.8149	-0.05029	-7.8795	-0.03546			--	--
					-7.7341	-0.09134	-7.7674	-0.03273	-7.8049	-0.04575	-7.8695	-0.03327			--	--
					-7.7251	-0.09225	-7.7584	-0.02987	-7.7959	-0.04129	-7.8605	-0.03276			--	--
					-7.7161	-0.09154	-7.7484	-0.02814	-7.7859	-0.03748	-7.8505	-0.03404			--	--
					-7.7061	-0.08949	-7.7384	-0.02769	-7.7769	-0.03487	-7.8415	-0.03695			--	--
					-7.6971	-0.08637	-7.7294	-0.02856	-7.7669	-0.03393	-7.8315	-0.0411			--	--
					-7.6871	-0.08254	-7.7194	-0.03064	-7.7579	-0.03501	-7.8225	-0.04583			--	--
					-7.6781	-0.07832	-7.7104	-0.03368	-7.7479	-0.03812	-7.8125	-0.05045			--	--
					-7.6681	-0.07403	-7.7004	-0.03722	-7.7379	-0.04296	-7.8035	-0.05426			--	--
					-7.6591	-0.06989	-7.6904	-0.04079	-7.7289	-0.04883	-7.7935	-0.05674			--	--
					-7.6491	-0.06607	-7.6814	-0.04382	-7.7189	-0.0548	-7.7835	-0.05769			--	--
					-7.6401	-0.06261	-7.6714	-0.04591	-7.7099	-0.05987	-7.7745	-0.05717			--	--
					-7.6301	-0.05942	-7.6624	-0.04678	-7.6999	-0.06319	-7.7645	-0.05544			--	--
					-7.6211	-0.05637	-7.6524	-0.04635	-7.6899	-0.06432	-7.7555	-0.05285			--	--
					-7.6111	-0.05323	-7.6434	-0.04478	-7.6809	-0.06328	-7.7455	-0.04976			--	--
					-7.6021	-0.04989	-7.6334	-0.04239	-7.6709	-0.06054	-7.7365	-0.04648			--	--
					-7.5931	-0.0463	-7.6234	-0.03961	-7.6619	-0.05681	-7.7265	-0.04329			--	--
					-7.5831	-0.04255	-7.6144	-0.03692	-7.6519	-0.05284	-7.7175	-0.04043			--	--
					-7.5741	-0.03892	-7.6044	-0.03469	-7.6419	-0.04927	-7.7075	-0.03822			--	--
					-7.5641	-0.03577	-7.5954	-0.03325	-7.6329	-0.04652	-7.6975	-0.0369			--	--
					-7.5551	-0.03357	-7.5854	-0.03278	-7.6229	-0.04483	-7.6885	-0.0367			--	--
					-7.5451	-0.03276	-7.5754	-0.03336	-7.6139	-0.04428	-7.6785	-0.03785			--	--
					-7.5361	-0.03367	-7.5664	-0.03494	-7.6039	-0.04482	-7.6695	-0.04046			--	--
					-7.5261	-0.03644	-7.5564	-0.03739	-7.5939	-0.04627	-7.6595	-0.04455			--	--
					-7.5171	-0.04093	-7.5474	-0.04044	-7.5849	-0.04833	-7.6505	-0.05007			--	--
					-7.5071	-0.04678	-7.5374	-0.04385	-7.5749	-0.05065	-7.6405	-0.05685			--	--
					-7.4981	-0.05347	-7.5274	-0.04734	-7.5659	-0.05303	-7.6315	-0.06458			--	--
					-7.4881	-0.06047	-7.5184	-0.05071	-7.5559	-0.0554	-7.6215	-0.0728			--	--
					-7.4791	-0.06733	-7.5084	-0.05387	-7.5469	-0.05795	-7.6115	-0.08087			--	--
					-7.4701	-0.07374	-7.4994	-0.05679	-7.5369	-0.06099	-7.6025	-0.0881			--	--
					-7.4601	-0.07953	-7.4894	-0.05947	-7.5269	-0.06486	-7.5925	-0.09383			--	--
					-7.4511	-0.0846	-7.4804	-0.06196	-7.5179	-0.0697	-7.5835	-0.0976			--	--
					-7.4411	-0.08899	-7.4704	-0.06429	-7.5079	-0.07537	-7.5735	-0.0993			--	--
					-7.4321	-0.09295	-7.4604	-0.06641	-7.4989	-0.08147	-7.5645	-0.0993			--	--
					-7.4221	-0.09702	-7.4514	-0.06827	-7.4889	-0.08743	-7.5545	-0.09838			--	--
					-7.4131	-0.10199	-7.4414	-0.06978	-7.4789	-0.09265	-7.5455	-0.09759			--	--
					-7.4031	-0.10864	-7.4324	-0.07101	-7.4699	-0.09662	-7.5355	-0.09807			--	--
					-7.3941	-0.11738	-7.4224	-0.07211	-7.4599	-0.09912	-7.5255	-0.10075			--	--
					-7.3841	-0.12793	-7.4124	-0.07343	-7.4509	-0.10029	-7.5165	-0.10607			--	--
					-7.3751	-0.1392	-7.4034	-0.07536	-7.4409	-0.10072	-7.5065	-0.11389			--	--
					-7.3661	-0.14957	-7.3934	-0.07823	-7.4309	-0.10131	-7.4975	-0.12338			--	--
					-7.3561	-0.15747	-7.3844	-0.0822	-7.4219	-0.10305	-7.4875	-0.13333			--	--
					-7.3471	-0.16212	-7.3744	-0.08717	-7.4119	-0.10674	-7.4785	-0.14233			--	--
					-7.3371	-0.16355	-7.3644	-0.09282	-7.4029	-0.11273	-7.4685	-0.14894			--	--
					-7.3281	-0.16299	-7.3554	-0.09865	-7.3929	-0.12085	-7.4595	-0.15244			--	--
					-7.3181	-0.16216	-7.3454	-0.10411	-7.3829	-0.13031	-7.4495	-0.15194			--	--
					-7.3091	-0.1625	-7.3364	-0.1085	-7.3739	-0.13992	-7.4395	-0.14743			--	--
					-7.2991	-0.16449	-7.3264	-0.11114	-7.3639	-0.14816	-7.4305	-0.13898			--	--
					-7.2901	-0.16768	-7.3174	-0.11132	-7.3549	-0.15358	-7.4205	-0.12729			--	--
					-7.2801	-0.17029	-7.3074	-0.10849	-7.3449	-0.15475	-7.4115	-0.11336			--	--
					-7.2711	-0.17061	-7.2974	-0.10255	-7.3349	-0.15104	-7.4015	-0.09863			--	--
					-7.2611	-0.16705	-7.2884	-0.09389	-7.3259	-0.1424	-7.3925	-0.08459			--	--
					-7.2521	-0.15877	-7.2784	-0.08345	-7.3159	-0.12982	-7.3825	-0.07261			--	--
					-7.2431	-0.14631	-7.2694	-0.07248	-7.3069	-0.11483	-7.3735	-0.06349			--	--
					-7.2331	-0.13079	-7.2594	-0.06224	-7.2969	-0.09937	-7.3635	-0.05742			--	--
					-7.2241	-0.11415	-7.2494	-0.05361	-7.2879	-0.08514	-7.3535	-0.05393			--	--
					-7.2141	-0.09804	-7.2404	-0.04704	-7.2779	-0.07335	-7.3445	-0.05211			--	--
					-7.2051	-0.08389	-7.2304	-0.0425	-7.2679	-0.0644	-7.3345	-0.05107			--	--
					-7.1951	-0.07257	-7.2214	-0.03959	-7.2589	-0.05813	-7.3255	-0.05017			--	--
					-7.1861	-0.06443	-7.2114	-0.03783	-7.2489	-0.05391	-7.3155	-0.04936			--	--
					-7.1761	-0.05938	-7.2014	-0.03671	-7.2399	-0.05104	-7.3065	-0.04913			--	--
					-7.1671	-0.05697	-7.1924	-0.03597	-7.2299	-0.04901	-7.2965	-0.05034			--	--
					-7.1571	-0.05656	-7.1824	-0.03553	-7.2199	-0.04762	-7.2875	-0.05381			--	--
					-7.1481	-0.05732	-7.1734	-0.03557	-7.2109	-0.04711	-7.2775	-0.05997			--	--
					-7.1381	-0.05845	-7.1634	-0.03644	-7.2009	-0.04801	-7.2685	-0.06863			--	--
					-7.1291	-0.05923	-7.1544	-0.03855	-7.1919	-0.05098	-7.2585	-0.079			--	--
					-7.1201	-0.05923	-7.1444	-0.04219	-7.1819	-0.05646	-7.2485	-0.08987			--	--
					-7.1101	-0.05851	-7.1344	-0.04742	-7.1719	-0.06447	-7.2395	-0.1			--	--
					-7.1011	-0.05767	-7.1254	-0.05403	-7.1629	-0.07444	-7.2295	-0.1085			--	--
					-7.0911	-0.0577	-7.1154	-0.06148	-7.1529	-0.08524	-7.2205	-0.11495			--	--
					-7.0821	-0.05993	-7.1064	-0.0691	-7.1439	-0.0955	-7.2105	-0.11938			--	--
					-7.0721	-0.06553	-7.0964	-0.07603	-7.1339	-0.10391	-7.2015	-0.12201			--	--
					-7.0631	-0.07518	-7.0864	-0.08148	-7.1239	-0.10953	-7.1915	-0.12303			--	--
					-7.0531	-0.08882	-7.0774	-0.08484	-7.1149	-0.11208	-7.1825	-0.12241			--	--
					-7.0441	-0.10558	-7.0674	-0.08582	-7.1049	-0.11184	-7.1725	-0.11998			--	--
					-7.0341	-0.124	-7.0584	-0.08453	-7.0959	-0.10949	-7.1625	-0.1156			--	--
					-7.0251	-0.1425	-7.0484	-0.08143	-7.0859	-0.10583	-7.1535	-0.10948			--	--
					-7.0161	-0.15972	-7.0384	-0.07725	-7.0769	-0.10158	-7.1435	-0.10215			--	--
					-7.0061	-0.17511	-7.0294	-0.07275	-7.0669	-0.09716	-7.1345	-0.09461			--	--
					-6.9971	-0.18834	-7.0194	-0.0686	-7.0569	-0.09282	-7.1245	-0.088			--	--
					-6.9871	-0.19966	-7.0104	-0.06517	-7.0479	-0.08868	-7.1155	-0.08341			--	--
					-6.9781	-0.20908	-7.0004	-0.06267	-7.0379	-0.0849	-7.1055	-0.08166			--	--
					-6.9681	-0.21659	-6.9914	-0.0612	-7.0289	-0.08173	-7.0965	-0.08314			--	--
					-6.9591	-0.2215	-6.9814	-0.06082	-7.0189	-0.07964	-7.0865	-0.08771			--	--
					-6.9491	-0.22343	-6.9714	-0.06167	-7.0089	-0.0792	-7.0765	-0.09478			--	--
					-6.9401	-0.2221	-6.9624	-0.06388	-6.9999	-0.08097	-7.0675	-0.1033			--	--
					-6.9301	-0.21828	-6.9524	-0.06744	-6.9899	-0.08533	-7.0575	-0.11203			--	--
					-6.9211	-0.21274	-6.9434	-0.07209	-6.9809	-0.09225	-7.0485	-0.11971			--	--
					-6.9111	-0.20694	-6.9334	-0.07732	-6.9709	-0.10112	-7.0385	-0.12561			--	--
					-6.9021	-0.20158	-6.9234	-0.08247	-6.9609	-0.11081	-7.0295	-0.12921			--	--
					-6.8931	-0.19737	-6.9144	-0.0869	-6.9519	-0.11988	-7.0195	-0.131			--	--
					-6.8831	-0.19447	-6.9044	-0.09029	-6.9419	-0.12704	-7.0105	-0.13171			--	--
					-6.8741	-0.19296	-6.8954	-0.09272	-6.9329	-0.13153	-7.0005	-0.13277			--	--
					-6.8641	-0.19314	-6.8854	-0.09475	-6.9229	-0.13335	-6.9905	-0.13536			--	--
					-6.8551	-0.1957	-6.8754	-0.09719	-6.9129	-0.13357	-6.9815	-0.14029			--	--
					-6.8451	-0.20135	-6.8664	-0.10082	-6.9039	-0.13384	-6.9715	-0.14778			--	--
					-6.8361	-0.20998	-6.8564	-0.10595	-6.8939	-0.1359	-6.9625	-0.15722			--	--
					-6.8261	-0.22119	-6.8474	-0.11222	-6.8849	-0.14094	-6.9525	-0.16726			--	--
					-6.8171	-0.2332	-6.8374	-0.11853	-6.8749	-0.149	-6.9435	-0.1761			--	--
					-6.8071	-0.24422	-6.8284	-0.12323	-6.8649	-0.15891	-6.9335	-0.18185			--	--
					-6.7981	-0.25207	-6.8184	-0.12474	-6.8559	-0.16849	-6.9245	-0.18265			--	--
					-6.7881	-0.2559	-6.8084	-0.12202	-6.8459	-0.1753	-6.9145	-0.17761			--	--
					-6.7791	-0.25535	-6.7994	-0.1151	-6.8369	-0.17719	-6.9045	-0.16693			--	--
					-6.7701	-0.25125	-6.7894	-0.105	-6.8269	-0.17342	-6.8955	-0.15189			--	--
					-6.7601	-0.24467	-6.7804	-0.09357	-6.8179	-0.16462	-6.8855	-0.1344			--	--
					-6.7511	-0.23709	-6.7704	-0.08282	-6.8079	-0.15247	-6.8765	-0.11689			--	--
					-6.7411	-0.2293	-6.7604	-0.07435	-6.7979	-0.13927	-6.8665	-0.10138			--	--
					-6.7321	-0.22225	-6.7514	-0.069	-6.7889	-0.12682	-6.8575	-0.08947			--	--
					-6.7221	-0.21663	-6.7414	-0.06677	-6.7789	-0.11613	-6.8475	-0.08204			--	--
					-6.7131	-0.21298	-6.7324	-0.06708	-6.7699	-0.10761	-6.8385	-0.07939			--	--
					-6.7031	-0.21189	-6.7224	-0.06929	-6.7599	-0.10122	-6.8285	-0.0813			--	--
					-6.6941	-0.21324	-6.7124	-0.07298	-6.7499	-0.0969	-6.8185	-0.0873			--	--
					-6.6841	-0.21676	-6.7034	-0.07826	-6.7409	-0.0949	-6.8095	-0.0966			--	--
					-6.6751	-0.22178	-6.6934	-0.0856	-6.7309	-0.09575	-6.7995	-0.10824			--	--
					-6.6651	-0.22777	-6.6844	-0.09544	-6.7219	-0.10001	-6.7905	-0.12112			--	--
					-6.6561	-0.234	-6.6744	-0.10772	-6.7119	-0.10799	-6.7805	-0.13422			--	--
					-6.6471	-0.24043	-6.6654	-0.12152	-6.7019	-0.11944	-6.7715	-0.14677			--	--
					-6.6371	-0.24711	-6.6554	-0.13517	-6.6929	-0.13335	-6.7615	-0.15853			--	--
					-6.6281	-0.25405	-6.6454	-0.14657	-6.6829	-0.14826	-6.7525	-0.16948			--	--
					-6.6181	-0.26126	-6.6364	-0.15384	-6.6739	-0.1622	-6.7425	-0.17977			--	--
					-6.6091	-0.26874	-6.6264	-0.15603	-6.6639	-0.17335	-6.7325	-0.1892			--	--
					-6.5991	-0.27615	-6.6174	-0.15332	-6.6539	-0.18062	-6.7235	-0.19737			--	--
					-6.5901	-0.28277	-6.6074	-0.14714	-6.6449	-0.18375	-6.7135	-0.20315			--	--
					-6.5801	-0.28777	-6.5974	-0.13946	-6.6349	-0.18372	-6.7045	-0.20552			--	--
					-6.5711	-0.29018	-6.5884	-0.13269	-6.6259	-0.18206	-6.6945	-0.20405			--	--
					-6.5611	-0.28872	-6.5784	-0.12865	-6.6159	-0.18087	-6.6855	-0.19904			--	--
					-6.5521	-0.28287	-6.5694	-0.12834	-6.6059	-0.18161	-6.6755	-0.19194			--	--
					-6.5431	-0.2723	-6.5594	-0.13168	-6.5969	-0.18527	-6.6665	-0.18512			--	--
					-6.5331	-0.25825	-6.5494	-0.13769	-6.5869	-0.19161	-6.6565	-0.18038			--	--
					-6.5241	-0.24261	-6.5404	-0.14481	-6.5779	-0.19975	-6.6475	-0.17941			--	--
					-6.5141	-0.22802	-6.5304	-0.15161	-6.5679	-0.20842	-6.6375	-0.18274			--	--
					-6.5051	-0.2172	-6.5214	-0.15725	-6.5589	-0.21631	-6.6275	-0.18988			--	--
					-6.4951	-0.21184	-6.5114	-0.16123	-6.5489	-0.22289	-6.6185	-0.19993			--	--
					-6.4861	-0.2123	-6.5014	-0.16391	-6.5389	-0.22812	-6.6085	-0.21199			--	--
					-6.4761	-0.21707	-6.4924	-0.16587	-6.5299	-0.23253	-6.5995	-0.22509			--	--
					-6.4671	-0.22387	-6.4824	-0.16732	-6.5199	-0.23705	-6.5895	-0.23844			--	--
					-6.4571	-0.22999	-6.4734	-0.16821	-6.5109	-0.24245	-6.5805	-0.25078			--	--
					-6.4481	-0.23328	-6.4634	-0.16837	-6.5009	-0.24932	-6.5705	-0.26096			--	--
					-6.4381	-0.23275	-6.4544	-0.16732	-6.4909	-0.25773	-6.5615	-0.26731			--	--
					-6.4291	-0.2286	-6.4444	-0.16509	-6.4819	-0.26758	-6.5515	-0.26842			--	--
					-6.4201	-0.2222	-6.4344	-0.16226	-6.4719	-0.27803	-6.5415	-0.26354			--	--
					-6.4101	-0.21513	-6.4254	-0.15986	-6.4629	-0.28802	-6.5325	-0.25293			--	--
					-6.4011	-0.20907	-6.4154	-0.1591	-6.4529	-0.29623	-6.5225	-0.23797			--	--
					-6.3911	-0.20518	-6.4064	-0.16096	-6.4429	-0.30128	-6.5135	-0.22086			--	--
					-6.3821	-0.20419	-6.3964	-0.16619	-6.4339	-0.30222	-6.5035	-0.20378			--	--
					-6.3721	-0.20613	-6.3864	-0.17418	-6.4239	-0.29862	-6.4945	-0.18848			--	--
					-6.3631	-0.21071	-6.3774	-0.18386	-6.4149	-0.29053	-6.4845	-0.17598			--	--
					-6.3531	-0.21696	-6.3674	-0.19329	-6.4049	-0.2786	-6.4755	-0.16608			--	--
					-6.3441	-0.22357	-6.3584	-0.2006	-6.3949	-0.2635	-6.4655	-0.15847			--	--
					-6.3341	-0.22908	-6.3484	-0.20449	-6.3859	-0.24621	-6.4555	-0.15292			--	--
					-6.3251	-0.23214	-6.3384	-0.2046	-6.3759	-0.22751	-6.4465	-0.14943			--	--
					-6.3151	-0.23199	-6.3294	-0.20133	-6.3669	-0.20829	-6.4365	-0.14843			--	--
					-6.3061	-0.22857	-6.3194	-0.19541	-6.3569	-0.18966	-6.4275	-0.1503			--	--
					-6.2971	-0.22278	-6.3104	-0.18801	-6.3479	-0.17275	-6.4175	-0.15507			--	--
					-6.2871	-0.21624	-6.3004	-0.17983	-6.3379	-0.15877	-6.4085	-0.16207			--	--
					-6.2781	-0.21058	-6.2914	-0.17157	-6.3279	-0.14855	-6.3985	-0.17028			--	--
					-6.2681	-0.20683	-6.2814	-0.16364	-6.3189	-0.14221	-6.3895	-0.1784			--	--
					-6.2591	-0.20528	-6.2714	-0.15646	-6.3089	-0.13941	-6.3795	-0.18552			--	--
					-6.2491	-0.20511	-6.2624	-0.15019	-6.2999	-0.13944	-6.3695	-0.19089			--	--
					-6.2401	-0.20492	-6.2524	-0.14487	-6.2899	-0.14171	-6.3605	-0.19432			--	--
					-6.2301	-0.20323	-6.2434	-0.14039	-6.2799	-0.14598	-6.3505	-0.19569			--	--
					-6.2211	-0.19926	-6.2334	-0.13653	-6.2709	-0.15251	-6.3415	-0.19499			--	--
					-6.2111	-0.19294	-6.2234	-0.1333	-6.2609	-0.16184	-6.3315	-0.192			--	--
					-6.2021	-0.18508	-6.2144	-0.13091	-6.2519	-0.17446	-6.3225	-0.1867			--	--
					-6.1931	-0.17698	-6.2044	-0.12959	-6.2419	-0.19016	-6.3125	-0.1788			--	--
					-6.1831	-0.17031	-6.1954	-0.13004	-6.2319	-0.20787	-6.3035	-0.16861			--	--
					-6.1741	-0.16613	-6.1854	-0.13232	-6.2229	-0.22559	-6.2935	-0.15697			--	--
					-6.1641	-0.16523	-6.1754	-0.13612	-6.2129	-0.24077	-6.2835	-0.14525			--	--
					-6.1551	-0.16825	-6.1664	-0.14051	-6.2039	-0.25104	-6.2745	-0.13524			--	--
					-6.1451	-0.17504	-6.1564	-0.14404	-6.1939	-0.25445	-6.2645	-0.12818			--	--
					-6.1361	-0.1853	-6.1474	-0.14548	-6.1839	-0.25077	-6.2555	-0.12485			--	--
					-6.1261	-0.19775	-6.1374	-0.14417	-6.1749	-0.2411	-6.2455	-0.12506			--	--
					-6.1171	-0.21057	-6.1284	-0.14011	-6.1649	-0.2275	-6.2365	-0.12765			--	--
					-6.1071	-0.22139	-6.1184	-0.13422	-6.1559	-0.21247	-6.2265	-0.13107			--	--
					-6.0981	-0.22785	-6.1084	-0.12778	-6.1459	-0.19829	-6.2175	-0.13329			--	--
					-6.0881	-0.22804	-6.0994	-0.12212	-6.1359	-0.18633	-6.2075	-0.13302			--	--
					-6.0791	-0.22124	-6.0894	-0.11794	-6.1269	-0.17704	-6.1975	-0.12936			--	--
					-6.0701	-0.20808	-6.0804	-0.11535	-6.1169	-0.16999	-6.1885	-0.12239			--	--
					-6.0601	-0.19001	-6.0704	-0.11379	-6.1079	-0.16436	-6.1785	-0.11318			--	--
					-6.0511	-0.16941	-6.0604	-0.11233	-6.0979	-0.15923	-6.1695	-0.10324			--	--
					-6.0411	-0.14885	-6.0514	-0.11001	-6.0889	-0.15366	-6.1595	-0.09438			--	--
					-6.0321	-0.13068	-6.0414	-0.10632	-6.0789	-0.14716	-6.1505	-0.08836			--	--
					-6.0221	-0.11694	-6.0324	-0.10135	-6.0689	-0.13954	-6.1405	-0.08649			--	--
					-6.0131	-0.10876	-6.0224	-0.09584	-6.0599	-0.13125	-6.1315	-0.08962			--	--
					-6.0031	-0.10661	-6.0124	-0.09103	-6.0499	-0.12309	-6.1215	-0.09791			--	--
					-5.9941	-0.11022	-6.0034	-0.08845	-6.0409	-0.11642	-6.1115	-0.111			--	--
					-5.9841	-0.11884	-5.9934	-0.08958	-6.0309	-0.11277	-6.1025	-0.12791			--	--
					-5.9751	-0.13123	-5.9844	-0.09556	-6.0209	-0.11373	-6.0925	-0.14741			--	--
					-5.9651	-0.14592	-5.9744	-0.10702	-6.0119	-0.12054	-6.0835	-0.16763			--	--
					-5.9561	-0.16129	-5.9654	-0.12384	-6.0019	-0.13372	-6.0735	-0.18663			--	--
					-5.9471	-0.17573	-5.9554	-0.14493	-5.9929	-0.15305	-6.0645	-0.20243			--	--
					-5.9371	-0.18742	-5.9454	-0.16858	-5.9829	-0.17693	-6.0545	-0.21341			--	--
					-5.9281	-0.19494	-5.9364	-0.19226	-5.9729	-0.20285	-6.0455	-0.21849			--	--
					-5.9181	-0.19698	-5.9264	-0.21336	-5.9639	-0.22757	-6.0355	-0.21806			--	--
					-5.9091	-0.19294	-5.9174	-0.22944	-5.9539	-0.24778	-6.0265	-0.21285			--	--
					-5.8991	-0.18325	-5.9074	-0.23907	-5.9449	-0.2607	-6.0165	-0.20465			--	--
					-5.8901	-0.16935	-5.8974	-0.24175	-5.9349	-0.26496	-6.0065	-0.19528			--	--
					-5.8801	-0.15328	-5.8884	-0.23815	-5.9249	-0.26073	-5.9975	-0.18603			--	--
					-5.8711	-0.13782	-5.8784	-0.23006	-5.9159	-0.2499	-5.9875	-0.17719			--	--
					-5.8611	-0.12533	-5.8694	-0.21906	-5.9059	-0.23504	-5.9785	-0.16853			--	--
					-5.8521	-0.11741	-5.8594	-0.20696	-5.8969	-0.21916	-5.9685	-0.15948			--	--
					-5.8421	-0.11451	-5.8494	-0.19465	-5.8869	-0.20435	-5.9595	-0.14974			--	--
					-5.8331	-0.11576	-5.8404	-0.18275	-5.8779	-0.1918	-5.9495	-0.13946			--	--
					-5.8241	-0.11932	-5.8304	-0.17129	-5.8679	-0.1815	-5.9405	-0.12948			--	--
					-5.8141	-0.123	-5.8214	-0.16025	-5.8579	-0.17275	-5.9305	-0.12101			--	--
					-5.8051	-0.12497	-5.8114	-0.14975	-5.8489	-0.16499	-5.9205	-0.11517			--	--
					-5.7951	-0.12419	-5.8024	-0.14002	-5.8389	-0.15807	-5.9115	-0.1126			--	--
					-5.7861	-0.12064	-5.7924	-0.13156	-5.8299	-0.15217	-5.9015	-0.11308			--	--
					-5.7761	-0.11512	-5.7824	-0.12474	-5.8199	-0.1478	-5.8925	-0.11568			--	--
					-5.7671	-0.10877	-5.7734	-0.11977	-5.8099	-0.14518	-5.8825	-0.11893			--	--
					-5.7571	-0.10271	-5.7634	-0.11651	-5.8009	-0.14415	-5.8735	-0.12126			--	--
					-5.7481	-0.0978	-5.7544	-0.11444	-5.7909	-0.14398	-5.8635	-0.12145			--	--
					-5.7381	-0.09448	-5.7444	-0.11265	-5.7819	-0.14361	-5.8545	-0.11893			--	--
					-5.7291	-0.09289	-5.7344	-0.11009	-5.7719	-0.1419	-5.8445	-0.11396			--	--
					-5.7201	-0.09288	-5.7254	-0.10582	-5.7619	-0.138	-5.8345	-0.10749			--	--
					-5.7101	-0.09416	-5.7154	-0.09937	-5.7529	-0.1315	-5.8255	-0.10081			--	--
					-5.7011	-0.09623	-5.7064	-0.09101	-5.7429	-0.1226	-5.8155	-0.09522			--	--
					-5.6911	-0.09846	-5.6964	-0.08178	-5.7339	-0.11212	-5.8065	-0.09164			--	--
					-5.6821	-0.10018	-5.6864	-0.07317	-5.7239	-0.10148	-5.7965	-0.09039			--	--
					-5.6721	-0.10071	-5.6774	-0.06675	-5.7139	-0.09238	-5.7875	-0.0911			--	--
					-5.6631	-0.09945	-5.6674	-0.06368	-5.7049	-0.08649	-5.7775	-0.09294			--	--
					-5.6531	-0.09604	-5.6584	-0.06436	-5.6949	-0.08496	-5.7685	-0.09476			--	--
					-5.6441	-0.09048	-5.6484	-0.0683	-5.6859	-0.08802	-5.7585	-0.09562			--	--
					-5.6341	-0.08319	-5.6394	-0.07426	-5.6759	-0.09491	-5.7485	-0.09499			--	--
					-5.6251	-0.07509	-5.6294	-0.08064	-5.6659	-0.104	-5.7395	-0.09305			--	--
					-5.6151	-0.06748	-5.6194	-0.08586	-5.6569	-0.11323	-5.7295	-0.09066			--	--
					-5.6061	-0.06192	-5.6104	-0.08889	-5.6469	-0.1207	-5.7205	-0.08913			--	--
					-5.5971	-0.05989	-5.6004	-0.08956	-5.6379	-0.12528	-5.7105	-0.08972			--	--
					-5.5871	-0.06247	-5.5914	-0.08853	-5.6279	-0.12688	-5.7015	-0.09332			--	--
					-5.5781	-0.06997	-5.5814	-0.08725	-5.6189	-0.12658	-5.6915	-0.10022			--	--
					-5.5681	-0.08175	-5.5714	-0.08739	-5.6089	-0.12609	-5.6825	-0.11007			--	--
					-5.5591	-0.09621	-5.5624	-0.09038	-5.5989	-0.12728	-5.6725	-0.12211			--	--
					-5.5491	-0.11103	-5.5524	-0.09697	-5.5899	-0.13163	-5.6625	-0.13532			--	--
					-5.5401	-0.12378	-5.5434	-0.10699	-5.5799	-0.1397	-5.6535	-0.1486			--	--
					-5.5301	-0.13249	-5.5334	-0.11938	-5.5709	-0.15111	-5.6435	-0.16075			--	--
					-5.5211	-0.13629	-5.5234	-0.13244	-5.5609	-0.16461	-5.6345	-0.17055			--	--
					-5.5111	-0.13559	-5.5144	-0.14438	-5.5509	-0.17844	-5.6245	-0.17694			--	--
					-5.5021	-0.13176	-5.5044	-0.15376	-5.5419	-0.19075	-5.6155	-0.17937			--	--
					-5.4921	-0.12686	-5.4954	-0.15974	-5.5319	-0.19983	-5.6055	-0.17793			--	--
					-5.4831	-0.12244	-5.4854	-0.16228	-5.5229	-0.2048	-5.5965	-0.17359			--	--
					-5.4741	-0.11944	-5.4764	-0.16194	-5.5129	-0.20563	-5.5865	-0.1678			--	--
					-5.4641	-0.11779	-5.4664	-0.15959	-5.5029	-0.20305	-5.5765	-0.16203			--	--
					-5.4551	-0.11681	-5.4564	-0.15619	-5.4939	-0.19838	-5.5675	-0.15722			--	--
					-5.4451	-0.11569	-5.4474	-0.15248	-5.4839	-0.19341	-5.5575	-0.15346			--	--
					-5.4361	-0.11401	-5.4374	-0.14888	-5.4749	-0.18935	-5.5485	-0.15007			--	--
					-5.4261	-0.11202	-5.4284	-0.14541	-5.4649	-0.18703	-5.5385	-0.14608			--	--
					-5.4171	-0.11053	-5.4184	-0.14177	-5.4549	-0.18584	-5.5295	-0.1408			--	--
					-5.4071	-0.11047	-5.4084	-0.13746	-5.4459	-0.18513	-5.5195	-0.1342			--	--
					-5.3981	-0.1125	-5.3994	-0.13213	-5.4359	-0.18366	-5.5105	-0.12705			--	--
					-5.3881	-0.11656	-5.3894	-0.12573	-5.4269	-0.18053	-5.5005	-0.12049			--	--
					-5.3791	-0.12189	-5.3804	-0.11874	-5.4169	-0.17542	-5.4915	-0.11557			--	--
					-5.3701	-0.12729	-5.3704	-0.11204	-5.4079	-0.16896	-5.4815	-0.11258			--	--
					-5.3601	-0.13108	-5.3604	-0.10653	-5.3979	-0.16155	-5.4715	-0.11096			--	--
					-5.3511	-0.13222	-5.3514	-0.10277	-5.3879	-0.15393	-5.4625	-0.10952			--	--
					-5.3411	-0.12975	-5.3414	-0.10067	-5.3789	-0.14635	-5.4525	-0.10693			--	--
					-5.3321	-0.12372	-5.3324	-0.09941	-5.3689	-0.13867	-5.4435	-0.10244			--	--
					-5.3221	-0.11477	-5.3224	-0.09767	-5.3599	-0.1307	-5.4335	-0.09613			--	--
					-5.3131	-0.10419	-5.3134	-0.09425	-5.3499	-0.12235	-5.4245	-0.08897			--	--
					-5.3031	-0.09356	-5.3034	-0.08834	-5.3399	-0.11395	-5.4145	-0.08228			--	--
					-5.2941	-0.08432	-5.2934	-0.08008	-5.3309	-0.10618	-5.4055	-0.07728			--	--
					-5.2841	-0.0775	-5.2844	-0.07034	-5.3209	-0.10013	-5.3955	-0.07464			--	--
					-5.2751	-0.07338	-5.2744	-0.06061	-5.3119	-0.09695	-5.3855	-0.07442			--	--
					-5.2651	-0.07149	-5.2654	-0.05246	-5.3019	-0.09765	-5.3765	-0.07613			--	--
					-5.2561	-0.07088	-5.2554	-0.04725	-5.2919	-0.10269	-5.3665	-0.07907			--	--
					-5.2471	-0.07038	-5.2454	-0.04586	-5.2829	-0.11183	-5.3575	-0.08266			--	--
					-5.2371	-0.06906	-5.2364	-0.0485	-5.2729	-0.12404	-5.3475	-0.08644			--	--
					-5.2281	-0.06638	-5.2264	-0.05487	-5.2639	-0.1375	-5.3385	-0.09009			--	--
					-5.2181	-0.06235	-5.2174	-0.06425	-5.2539	-0.15011	-5.3285	-0.09333			--	--
					-5.2091	-0.05736	-5.2074	-0.07552	-5.2439	-0.15993	-5.3195	-0.09583			--	--
					-5.1991	-0.05206	-5.1974	-0.08748	-5.2349	-0.1656	-5.3095	-0.09735			--	--
					-5.1901	-0.04712	-5.1884	-0.09895	-5.2249	-0.16671	-5.2995	-0.09793			--	--
					-5.1801	-0.04315	-5.1784	-0.10898	-5.2159	-0.16374	-5.2905	-0.09798			--	--
					-5.1711	-0.04055	-5.1694	-0.11716	-5.2059	-0.15781	-5.2805	-0.09833			--	--
					-5.1611	-0.03955	-5.1594	-0.12349	-5.1959	-0.15033	-5.2715	-0.09998			--	--
					-5.1521	-0.0401	-5.1504	-0.12837	-5.1869	-0.14264	-5.2615	-0.10367			--	--
					-5.1421	-0.0419	-5.1404	-0.13233	-5.1769	-0.13585	-5.2525	-0.10967			--	--
					-5.1331	-0.04454	-5.1304	-0.13568	-5.1679	-0.1307	-5.2425	-0.11745			--	--
					-5.1241	-0.04749	-5.1214	-0.13845	-5.1579	-0.12766	-5.2335	-0.12592			--	--
					-5.1141	-0.05031	-5.1114	-0.14046	-5.1489	-0.12688	-5.2235	-0.13361			--	--
					-5.1051	-0.05264	-5.1024	-0.14141	-5.1389	-0.12829	-5.2135	-0.13932			--	--
					-5.0951	-0.05439	-5.0924	-0.14119	-5.1289	-0.13173	-5.2045	-0.14231			--	--
					-5.0861	-0.05565	-5.0824	-0.13981	-5.1199	-0.1369	-5.1945	-0.14269			--	--
					-5.0761	-0.05667	-5.0734	-0.13764	-5.1099	-0.1436	-5.1855	-0.14127			--	--
					-5.0671	-0.05781	-5.0634	-0.13534	-5.1009	-0.15174	-5.1755	-0.13937			--	--
					-5.0571	-0.0594	-5.0544	-0.13393	-5.0909	-0.16143	-5.1665	-0.13841			--	--
					-5.0481	-0.06173	-5.0444	-0.13484	-5.0809	-0.17306	-5.1565	-0.13957			--	--
					-5.0381	-0.06486	-5.0344	-0.13967	-5.0719	-0.18708	-5.1475	-0.14345			--	--
					-5.0291	-0.06874	-5.0254	-0.14971	-5.0619	-0.20375	-5.1375	-0.14995			--	--
					-5.0191	-0.07309	-5.0154	-0.16533	-5.0529	-0.22259	-5.1275	-0.15821			--	--
					-5.0101	-0.07761	-5.0064	-0.18523	-5.0429	-0.24228	-5.1185	-0.16692			--	--
					-5.0011	-0.08192	-4.9964	-0.20691	-5.0329	-0.26029	-5.1085	-0.17456			--	--
					-4.9911	-0.08574	-4.9874	-0.22641	-5.0239	-0.27382	-5.0995	-0.17998			--	--
					-4.9821	-0.08895	-4.9774	-0.24033	-5.0139	-0.28023	-5.0895	-0.18251			--	--
					-4.9721	-0.09166	-4.9674	-0.2462	-5.0049	-0.27789	-5.0805	-0.18239			--	--
					-4.9631	-0.09423	-4.9584	-0.24364	-4.9949	-0.26716	-5.0705	-0.18027			--	--
					-4.9531	-0.09727	-4.9484	-0.23416	-4.9849	-0.24989	-5.0615	-0.17697			--	--
					-4.9441	-0.10138	-4.9394	-0.2202	-4.9759	-0.22928	-5.0515	-0.17315			--	--
					-4.9341	-0.10711	-4.9294	-0.20457	-4.9659	-0.20832	-5.0415	-0.16913			--	--
					-4.9251	-0.11453	-4.9194	-0.18937	-4.9569	-0.18984	-5.0325	-0.16482			--	--
					-4.9151	-0.12307	-4.9104	-0.1756	-4.9469	-0.17535	-5.0225	-0.16004			--	--
					-4.9061	-0.13155	-4.9004	-0.16354	-4.9379	-0.16537	-5.0135	-0.15475			--	--
					-4.8971	-0.13841	-4.8914	-0.15296	-4.9279	-0.15952	-5.0035	-0.14905			--	--
					-4.8871	-0.1422	-4.8814	-0.14349	-4.9179	-0.15693	-4.9945	-0.14319			--	--
					-4.8781	-0.14213	-4.8714	-0.13496	-4.9089	-0.15648	-4.9845	-0.13743			--	--
					-4.8681	-0.13822	-4.8624	-0.12721	-4.8989	-0.15704	-4.9755	-0.132			--	--
					-4.8591	-0.13142	-4.8524	-0.12012	-4.8899	-0.15758	-4.9655	-0.12707			--	--
					-4.8491	-0.12304	-4.8434	-0.11358	-4.8799	-0.1572	-4.9555	-0.12278			--	--
					-4.8401	-0.11437	-4.8334	-0.10742	-4.8699	-0.15548	-4.9465	-0.11927			--	--
					-4.8301	-0.10624	-4.8244	-0.10164	-4.8609	-0.15239	-4.9365	-0.11667			--	--
					-4.8211	-0.09885	-4.8144	-0.0964	-4.8509	-0.14843	-4.9275	-0.11499			--	--
					-4.8111	-0.09193	-4.8044	-0.092	-4.8419	-0.14445	-4.9175	-0.11416			--	--
					-4.8021	-0.08508	-4.7954	-0.08883	-4.8319	-0.1414	-4.9085	-0.11392			--	--
					-4.7921	-0.07802	-4.7854	-0.08721	-4.8219	-0.14006	-4.8985	-0.11398			--	--
					-4.7831	-0.0708	-4.7764	-0.08732	-4.8129	-0.14081	-4.8895	-0.11415			--	--
					-4.7741	-0.06376	-4.7664	-0.08915	-4.8029	-0.14351	-4.8795	-0.11442			--	--
					-4.7641	-0.05739	-4.7564	-0.09255	-4.7939	-0.14766	-4.8705	-0.11508			--	--
					-4.7551	-0.05218	-4.7474	-0.09727	-4.7839	-0.15262	-4.8605	-0.11646			--	--
					-4.7451	-0.04856	-4.7374	-0.10306	-4.7739	-0.15783	-4.8505	-0.11885			--	--
					-4.7361	-0.04682	-4.7284	-0.10961	-4.7649	-0.16312	-4.8415	-0.12203			--	--
					-4.7261	-0.0472	-4.7184	-0.1166	-4.7549	-0.16859	-4.8315	-0.12543			--	--
					-4.7171	-0.04987	-4.7084	-0.12362	-4.7459	-0.17443	-4.8225	-0.12801			--	--
					-4.7071	-0.05496	-4.6994	-0.13005	-4.7359	-0.18058	-4.8125	-0.12876			--	--
					-4.6981	-0.06234	-4.6894	-0.13527	-4.7259	-0.1865	-4.8035	-0.12702			--	--
					-4.6881	-0.07168	-4.6804	-0.13867	-4.7169	-0.1913	-4.7935	-0.12278			--	--
					-4.6791	-0.08225	-4.6704	-0.13992	-4.7069	-0.19399	-4.7845	-0.11671			--	--
					-4.6691	-0.09304	-4.6614	-0.13922	-4.6979	-0.19412	-4.7745	-0.10984			--	--
					-4.6601	-0.10298	-4.6514	-0.13713	-4.6879	-0.19201	-4.7645	-0.10319			--	--
					-4.6511	-0.11123	-4.6414	-0.13467	-4.6789	-0.18864	-4.7555	-0.0974			--	--
					-4.6411	-0.11733	-4.6324	-0.1327	-4.6689	-0.18502	-4.7455	-0.09257			--	--
					-4.6321	-0.1214	-4.6224	-0.13181	-4.6589	-0.18182	-4.7365	-0.08841			--	--
					-4.6221	-0.12401	-4.6134	-0.13196	-4.6499	-0.17881	-4.7265	-0.08451			--	--
					-4.6131	-0.12601	-4.6034	-0.13254	-4.6399	-0.17512	-4.7175	-0.08061			--	--
					-4.6031	-0.12835	-4.5934	-0.13263	-4.6309	-0.16974	-4.7075	-0.07675			--	--
					-4.5941	-0.13195	-4.5844	-0.13119	-4.6209	-0.16202	-4.6985	-0.07321			--	--
					-4.5841	-0.13747	-4.5744	-0.1275	-4.6109	-0.15216	-4.6885	-0.07051			--	--
					-4.5751	-0.14542	-4.5654	-0.12135	-4.6019	-0.14106	-4.6785	-0.06899			--	--
					-4.5651	-0.156	-4.5554	-0.11309	-4.5919	-0.12992	-4.6695	-0.06895			--	--
					-4.5561	-0.1689	-4.5454	-0.10346	-4.5829	-0.11985	-4.6595	-0.07034			--	--
					-4.5471	-0.18335	-4.5364	-0.09348	-4.5729	-0.11149	-4.6505	-0.07288			--	--
					-4.5371	-0.19802	-4.5264	-0.08409	-4.5629	-0.10492	-4.6405	-0.076			--	--
					-4.5281	-0.21107	-4.5174	-0.07603	-4.5539	-0.09987	-4.6315	-0.07909			--	--
					-4.5181	-0.22091	-4.5074	-0.06976	-4.5439	-0.09599	-4.6215	-0.0815			--	--
					-4.5091	-0.22575	-4.4984	-0.06559	-4.5349	-0.09319	-4.6125	-0.0828			--	--
					-4.4991	-0.22481	-4.4884	-0.06351	-4.5249	-0.09167	-4.6025	-0.08285			--	--
					-4.4901	-0.21769	-4.4784	-0.06339	-4.5149	-0.09176	-4.5925	-0.08175			--	--
					-4.4801	-0.20545	-4.4694	-0.06491	-4.5059	-0.09367	-4.5835	-0.07984			--	--
					-4.4711	-0.18944	-4.4594	-0.06753	-4.4959	-0.09716	-4.5735	-0.07742			--	--
					-4.4611	-0.17167	-4.4504	-0.07062	-4.4869	-0.10146	-4.5645	-0.07484			--	--
					-4.4521	-0.15451	-4.4404	-0.07358	-4.4769	-0.10546	-4.5545	-0.07229			--	--
					-4.4421	-0.13995	-4.4304	-0.07604	-4.4679	-0.10821	-4.5455	-0.06994			--	--
					-4.4331	-0.1298	-4.4214	-0.07797	-4.4579	-0.10917	-4.5355	-0.06792			--	--
					-4.4241	-0.12524	-4.4114	-0.07966	-4.4479	-0.10862	-4.5265	-0.06642			--	--
					-4.4141	-0.12664	-4.4024	-0.08148	-4.4389	-0.10735	-4.5165	-0.06558			--	--
					-4.4051	-0.13344	-4.3924	-0.08375	-4.4289	-0.10648	-4.5065	-0.06539			--	--
					-4.3951	-0.14398	-4.3824	-0.08655	-4.4199	-0.10692	-4.4975	-0.06566			--	--
					-4.3861	-0.15578	-4.3734	-0.08966	-4.4099	-0.10909	-4.4875	-0.06598			--	--
					-4.3761	-0.16588	-4.3634	-0.09272	-4.3999	-0.11296	-4.4785	-0.06583			--	--
					-4.3671	-0.17141	-4.3544	-0.09546	-4.3909	-0.11823	-4.4685	-0.06481			--	--
					-4.3571	-0.17034	-4.3444	-0.09786	-4.3809	-0.12458	-4.4595	-0.06278			--	--
					-4.3481	-0.16191	-4.3354	-0.10017	-4.3719	-0.13177	-4.4495	-0.06001			--	--
					-4.3381	-0.14684	-4.3254	-0.10279	-4.3619	-0.13964	-4.4405	-0.05714			--	--
					-4.3291	-0.1272	-4.3154	-0.10609	-4.3519	-0.14799	-4.4305	-0.05504			--	--
					-4.3191	-0.10584	-4.3064	-0.11024	-4.3429	-0.15637	-4.4205	-0.05465			--	--
					-4.3101	-0.08584	-4.2964	-0.11518	-4.3329	-0.16438	-4.4115	-0.05675			--	--
					-4.3011	-0.06979	-4.2874	-0.12067	-4.3239	-0.17179	-4.4015	-0.06181			--	--
					-4.2911	-0.05925	-4.2774	-0.12649	-4.3139	-0.17889	-4.3925	-0.06974			--	--
					-4.2821	-0.0547	-4.2674	-0.1325	-4.3039	-0.18644	-4.3825	-0.07997			--	--
					-4.2721	-0.05546	-4.2584	-0.13878	-4.2949	-0.19547	-4.3735	-0.09145			--	--
					-4.2631	-0.0601	-4.2484	-0.14557	-4.2849	-0.20681	-4.3635	-0.10279			--	--
					-4.2531	-0.06689	-4.2394	-0.15325	-4.2759	-0.22048	-4.3545	-0.11261			--	--
					-4.2441	-0.07429	-4.2294	-0.16209	-4.2659	-0.23573	-4.3445	-0.11977			--	--
					-4.2341	-0.08136	-4.2194	-0.17219	-4.2559	-0.25056	-4.3355	-0.12364			--	--
					-4.2251	-0.08799	-4.2104	-0.18344	-4.2469	-0.26325	-4.3255	-0.12428			--	--
					-4.2151	-0.09475	-4.2004	-0.19556	-4.2369	-0.2722	-4.3155	-0.12248			--	--
					-4.2061	-0.1024	-4.1914	-0.20802	-4.2279	-0.27705	-4.3065	-0.11953			--	--
					-4.1971	-0.11147	-4.1814	-0.22013	-4.2179	-0.27853	-4.2965	-0.11706			--	--
					-4.1871	-0.1217	-4.1724	-0.23133	-4.2089	-0.27822	-4.2875	-0.11658			--	--
					-4.1781	-0.13192	-4.1624	-0.24062	-4.1989	-0.27732	-4.2775	-0.11912			--	--
					-4.1681	-0.14044	-4.1524	-0.24712	-4.1889	-0.2766	-4.2685	-0.12482			--	--
					-4.1591	-0.14551	-4.1434	-0.24981	-4.1799	-0.27504	-4.2585	-0.13288			--	--
					-4.1491	-0.14619	-4.1334	-0.24815	-4.1699	-0.27146	-4.2495	-0.14157			--	--
					-4.1401	-0.1427	-4.1244	-0.24211	-4.1609	-0.26446	-4.2395	-0.1488			--	--
					-4.1301	-0.13656	-4.1144	-0.23218	-4.1509	-0.25329	-4.2295	-0.15258			--	--
					-4.1211	-0.13015	-4.1044	-0.21943	-4.1409	-0.23887	-4.2205	-0.15179			--	--
					-4.1111	-0.12596	-4.0954	-0.20505	-4.1319	-0.22286	-4.2105	-0.14634			--	--
					-4.1021	-0.12593	-4.0854	-0.19045	-4.1219	-0.20763	-4.2015	-0.13735			--	--
					-4.0921	-0.13076	-4.0764	-0.17644	-4.1129	-0.19463	-4.1915	-0.12669			--	--
					-4.0831	-0.13983	-4.0664	-0.16383	-4.1029	-0.1849	-4.1825	-0.1164			--	--
					-4.0741	-0.15141	-4.0564	-0.15308	-4.0929	-0.17818	-4.1725	-0.10822			--	--
					-4.0641	-0.16314	-4.0474	-0.14422	-4.0839	-0.17389	-4.1635	-0.10319			--	--
					-4.0551	-0.17268	-4.0374	-0.13692	-4.0739	-0.1712	-4.1535	-0.10162			--	--
					-4.0451	-0.17833	-4.0284	-0.13058	-4.0649	-0.16944	-4.1435	-0.10319			--	--
					-4.0361	-0.17941	-4.0184	-0.12432	-4.0549	-0.1681	-4.1345	-0.1071			--	--
					-4.0261	-0.17639	-4.0094	-0.11721	-4.0449	-0.16677	-4.1245	-0.11223			--	--
					-4.0171	-0.17049	-3.9994	-0.10866	-4.0359	-0.16483	-4.1155	-0.11734			--	--
					-4.0071	-0.16327	-3.9894	-0.09859	-4.0259	-0.16163	-4.1055	-0.12126			--	--
					-3.9981	-0.1559	-3.9804	-0.0875	-4.0169	-0.15664	-4.0965	-0.12303			--	--
					-3.9881	-0.14895	-3.9704	-0.07639	-4.0069	-0.14968	-4.0865	-0.12213			--	--
					-3.9791	-0.14222	-3.9614	-0.06647	-3.9979	-0.14124	-4.0775	-0.11871			--	--
					-3.9691	-0.13513	-3.9514	-0.05884	-3.9879	-0.13234	-4.0675	-0.11351			--	--
					-3.9601	-0.12712	-3.9414	-0.05423	-3.9779	-0.12438	-4.0575	-0.10787			--	--
					-3.9511	-0.11794	-3.9324	-0.05294	-3.9689	-0.11868	-4.0485	-0.10339			--	--
					-3.9411	-0.10785	-3.9224	-0.05483	-3.9589	-0.11628	-4.0385	-0.10152			--	--
					-3.9321	-0.09744	-3.9134	-0.05947	-3.9499	-0.11761	-4.0295	-0.1034			--	--
					-3.9221	-0.08747	-3.9034	-0.06612	-3.9399	-0.12261	-4.0195	-0.10945			--	--
					-3.9131	-0.07858	-3.8934	-0.07388	-3.9299	-0.13062	-4.0105	-0.11951			--	--
					-3.9031	-0.07139	-3.8844	-0.08172	-3.9209	-0.14056	-4.0005	-0.13271			--	--
					-3.8941	-0.06622	-3.8744	-0.08862	-3.9109	-0.1511	-3.9915	-0.14766			--	--
					-3.8841	-0.06323	-3.8654	-0.0937	-3.9019	-0.1611	-3.9815	-0.16261			--	--
					-3.8751	-0.06229	-3.8554	-0.0965	-3.8919	-0.1699	-3.9715	-0.17553			--	--
					-3.8651	-0.06305	-3.8464	-0.09711	-3.8819	-0.17759	-3.9625	-0.18459			--	--
					-3.8561	-0.06501	-3.8364	-0.09611	-3.8729	-0.18482	-3.9525	-0.18836			--	--
					-3.8461	-0.0677	-3.8264	-0.09456	-3.8629	-0.19252	-3.9435	-0.18627			--	--
					-3.8371	-0.0709	-3.8174	-0.09355	-3.8539	-0.20114	-3.9335	-0.17874			--	--
					-3.8281	-0.07477	-3.8074	-0.09392	-3.8439	-0.21038	-3.9245	-0.16708			--	--
					-3.8181	-0.07981	-3.7984	-0.09598	-3.8339	-0.21927	-3.9145	-0.15324			--	--
					-3.8091	-0.08675	-3.7884	-0.09942	-3.8249	-0.22681	-3.9055	-0.13936			--	--
					-3.7991	-0.09612	-3.7784	-0.10363	-3.8149	-0.2326	-3.8955	-0.12729			--	--
					-3.7901	-0.10801	-3.7694	-0.10806	-3.8059	-0.23732	-3.8855	-0.11826			--	--
					-3.7801	-0.12168	-3.7594	-0.11259	-3.7959	-0.24231	-3.8765	-0.11284			--	--
					-3.7711	-0.13564	-3.7504	-0.11769	-3.7859	-0.24888	-3.8665	-0.11083			--	--
					-3.7611	-0.14794	-3.7404	-0.12426	-3.7769	-0.25723	-3.8575	-0.11148			--	--
					-3.7521	-0.15671	-3.7304	-0.13309	-3.7669	-0.26618	-3.8475	-0.11374			--	--
					-3.7421	-0.16082	-3.7214	-0.14425	-3.7579	-0.27334	-3.8385	-0.11669			--	--
					-3.7331	-0.16021	-3.7114	-0.15678	-3.7479	-0.27587	-3.8285	-0.11969			--	--
					-3.7241	-0.15601	-3.7024	-0.1687	-3.7389	-0.27172	-3.8195	-0.12252			--	--
					-3.7141	-0.15012	-3.6924	-0.17761	-3.7289	-0.26052	-3.8095	-0.12523			--	--
					-3.7051	-0.14476	-3.6834	-0.18137	-3.7189	-0.24321	-3.7995	-0.12794			--	--
					-3.6951	-0.14167	-3.6734	-0.17902	-3.7099	-0.22226	-3.7905	-0.13045			--	--
					-3.6861	-0.14182	-3.6634	-0.17088	-3.6999	-0.20058	-3.7805	-0.13231			--	--
					-3.6761	-0.14519	-3.6544	-0.15862	-3.6909	-0.18088	-3.7715	-0.13288			--	--
					-3.6671	-0.15114	-3.6444	-0.1446	-3.6809	-0.16512	-3.7615	-0.13156			--	--
					-3.6571	-0.15868	-3.6354	-0.13114	-3.6709	-0.15423	-3.7525	-0.12808			--	--
					-3.6481	-0.16699	-3.6254	-0.11989	-3.6619	-0.14824	-3.7425	-0.12266			--	--
					-3.6381	-0.17579	-3.6154	-0.11157	-3.6519	-0.1464	-3.7335	-0.11591			--	--
					-3.6291	-0.18545	-3.6064	-0.10605	-3.6429	-0.1477	-3.7235	-0.10864			--	--
					-3.6191	-0.1967	-3.5964	-0.10277	-3.6329	-0.15097	-3.7145	-0.1018			--	--
					-3.6101	-0.21018	-3.5874	-0.10105	-3.6229	-0.15537	-3.7045	-0.09634			--	--
					-3.6011	-0.22589	-3.5774	-0.10058	-3.6139	-0.16051	-3.6945	-0.0931			--	--
					-3.5911	-0.24282	-3.5674	-0.10149	-3.6039	-0.16654	-3.6855	-0.09289			--	--
					-3.5821	-0.25886	-3.5584	-0.10435	-3.5949	-0.17401	-3.6755	-0.09614			--	--
					-3.5721	-0.27126	-3.5484	-0.10971	-3.5849	-0.18349	-3.6665	-0.10278			--	--
					-3.5631	-0.27762	-3.5394	-0.11788	-3.5749	-0.19511	-3.6565	-0.11203			--	--
					-3.5531	-0.27651	-3.5294	-0.12846	-3.5659	-0.20824	-3.6475	-0.12258			--	--
					-3.5441	-0.26844	-3.5204	-0.14039	-3.5559	-0.22161	-3.6375	-0.13278			--	--
					-3.5341	-0.25554	-3.5104	-0.15214	-3.5469	-0.2336	-3.6285	-0.14127			--	--
					-3.5251	-0.24082	-3.5004	-0.16216	-3.5369	-0.24294	-3.6185	-0.14727			--	--
					-3.5151	-0.22728	-3.4914	-0.16936	-3.5279	-0.24893	-3.6085	-0.15074			--	--
					-3.5061	-0.21707	-3.4814	-0.17342	-3.5179	-0.25184	-3.5995	-0.15207			--	--
					-3.4961	-0.21073	-3.4724	-0.1747	-3.5079	-0.25236	-3.5895	-0.1517			--	--
					-3.4871	-0.20748	-3.4624	-0.17396	-3.4989	-0.25136	-3.5805	-0.14979			--	--
					-3.4781	-0.20566	-3.4524	-0.17187	-3.4889	-0.24945	-3.5705	-0.14619			--	--
					-3.4681	-0.20366	-3.4434	-0.1687	-3.4799	-0.24687	-3.5615	-0.1408			--	--
					-3.4591	-0.20009	-3.4334	-0.16431	-3.4699	-0.24369	-3.5515	-0.13383			--	--
					-3.4491	-0.19464	-3.4244	-0.15841	-3.4599	-0.24	-3.5425	-0.1261			--	--
					-3.4401	-0.18725	-3.4144	-0.15088	-3.4509	-0.23604	-3.5325	-0.11887			--	--
					-3.4301	-0.17817	-3.4044	-0.14212	-3.4409	-0.23225	-3.5225	-0.11366			--	--
					-3.4211	-0.16778	-3.3954	-0.13294	-3.4319	-0.22905	-3.5135	-0.11164			--	--
					-3.4111	-0.15635	-3.3854	-0.12436	-3.4219	-0.22673	-3.5035	-0.11347			--	--
					-3.4021	-0.14431	-3.3764	-0.11734	-3.4119	-0.2255	-3.4945	-0.11903			--	--
					-3.3921	-0.13236	-3.3664	-0.11249	-3.4029	-0.22525	-3.4845	-0.12759			--	--
					-3.3831	-0.12144	-3.3574	-0.10998	-3.3929	-0.22595	-3.4755	-0.13804			--	--
					-3.3741	-0.11254	-3.3474	-0.10958	-3.3839	-0.22787	-3.4655	-0.14915			--	--
					-3.3641	-0.10655	-3.3374	-0.1108	-3.3739	-0.23094	-3.4565	-0.15971			--	--
					-3.3551	-0.10375	-3.3284	-0.11296	-3.3639	-0.2348	-3.4465	-0.16872			--	--
					-3.3451	-0.10386	-3.3184	-0.11529	-3.3549	-0.23897	-3.4365	-0.1754			--	--
					-3.3361	-0.10594	-3.3094	-0.11692	-3.3449	-0.24237	-3.4275	-0.17916			--	--
					-3.3261	-0.10882	-3.2994	-0.11708	-3.3359	-0.24329	-3.4175	-0.17966			--	--
					-3.3171	-0.1114	-3.2894	-0.11514	-3.3259	-0.24038	-3.4085	-0.17682			--	--
					-3.3071	-0.11298	-3.2804	-0.1109	-3.3159	-0.2323	-3.3985	-0.1709			--	--
					-3.2981	-0.11348	-3.2704	-0.1045	-3.3069	-0.21871	-3.3895	-0.16237			--	--
					-3.2881	-0.11322	-3.2614	-0.09652	-3.2969	-0.20018	-3.3795	-0.15205			--	--
					-3.2791	-0.11275	-3.2514	-0.08772	-3.2879	-0.17803	-3.3705	-0.14073			--	--
					-3.2691	-0.1126	-3.2414	-0.07886	-3.2779	-0.15445	-3.3605	-0.12922			--	--
					-3.2601	-0.11306	-3.2324	-0.07055	-3.2689	-0.13147	-3.3505	-0.11808			--	--
					-3.2511	-0.11426	-3.2224	-0.06316	-3.2589	-0.11098	-3.3415	-0.10758			--	--
					-3.2411	-0.11615	-3.2134	-0.05681	-3.2489	-0.09405	-3.3315	-0.09769			--	--
					-3.2321	-0.11855	-3.2034	-0.05146	-3.2399	-0.08091	-3.3225	-0.08821			--	--
					-3.2221	-0.12118	-3.1944	-0.04688	-3.2299	-0.07107	-3.3125	-0.07888			--	--
					-3.2131	-0.12369	-3.1844	-0.04278	-3.2209	-0.0636	-3.3035	-0.0696			--	--
					-3.2031	-0.12572	-3.1744	-0.03882	-3.2109	-0.05747	-3.2935	-0.06049			--	--
					-3.1941	-0.12708	-3.1654	-0.03481	-3.2009	-0.05192	-3.2845	-0.05186			--	--
					-3.1841	-0.12784	-3.1554	-0.03068	-3.1919	-0.04652	-3.2745	-0.04424			--	--
					-3.1751	-0.1287	-3.1464	-0.0266	-3.1819	-0.04135	-3.2645	-0.03804			--	--
					-3.1651	-0.13115	-3.1364	-0.02288	-3.1729	-0.03673	-3.2555	-0.03356			--	--
					-3.1561	-0.13802	-3.1264	-0.01988	-3.1629	-0.03314	-3.2455	-0.03086			--	--
					-3.1461	-0.15399	-3.1174	-0.01786	-3.1529	-0.03106	-3.2365	-0.0298			--	--
					-3.1371	-0.18646	-3.1074	-0.01692	-3.1439	-0.03068	-3.2265	-0.03009			--	--
					-3.1281	-0.24614	-3.0984	-0.017	-3.1339	-0.03202	-3.2175	-0.03141			--	--
					-3.1181	-0.34715	-3.0884	-0.01789	-3.1249	-0.03479	-3.2075	-0.03344			--	--
					-3.1091	-0.50555	-3.0784	-0.01938	-3.1149	-0.03859	-3.1985	-0.03596			--	--
					-3.0991	-0.73652	-3.0694	-0.02121	-3.1049	-0.04293	-3.1885	-0.03881			--	--
					-3.0901	-1.04948	-3.0594	-0.02318	-3.0959	-0.04731	-3.1795	-0.0419			--	--
					-3.0801	-1.44219	-3.0504	-0.02508	-3.0859	-0.05135	-3.1695	-0.04524			--	--
					-3.0711	-1.89576	-3.0404	-0.0267	-3.0769	-0.05467	-3.1595	-0.04893			--	--
					-3.0611	-2.37079	-3.0314	-0.02781	-3.0669	-0.05706	-3.1505	-0.05316			--	--
					-3.0521	-2.8147	-3.0214	-0.02826	-3.0579	-0.05834	-3.1405	-0.05823			--	--
					-3.0421	-3.16388	-3.0114	-0.02797	-3.0479	-0.05851	-3.1315	-0.06437			--	--
					-3.0331	-3.36286	-3.0024	-0.02702	-3.0379	-0.05769	-3.1215	-0.07162			--	--
					-3.0231	-3.37362	-2.9924	-0.02565	-3.0289	-0.05612	-3.1125	-0.07973			--	--
					-3.0141	-3.19165	-2.9834	-0.02419	-3.0189	-0.05412	-3.1025	-0.08799			--	--
					-3.0051	-2.84489	-2.9734	-0.02305	-3.0099	-0.05199	-3.0935	-0.09533			--	--
					-2.9951	-2.38931	-2.9634	-0.0225	-2.9999	-0.04995	-3.0835	-0.10055			--	--
					-2.9861	-1.89062	-2.9544	-0.02265	-2.9899	-0.04814	-3.0735	-0.10259			--	--
					-2.9761	-1.41183	-2.9444	-0.02334	-2.9809	-0.04651	-3.0645	-0.10091			--	--
					-2.9671	-0.99829	-2.9354	-0.02417	-2.9709	-0.04495	-3.0545	-0.09567			--	--
					-2.9571	-0.67206	-2.9254	-0.02469	-2.9619	-0.04336	-3.0455	-0.08761			--	--
					-2.9481	-0.43532	-2.9154	-0.0245	-2.9519	-0.04173	-3.0355	-0.07795			--	--
					-2.9381	-0.27574	-2.9064	-0.02344	-2.9419	-0.04019	-3.0265	-0.06791			--	--
					-2.9291	-0.17523	-2.8964	-0.02164	-2.9329	-0.03917	-3.0165	-0.05852			--	--
					-2.9191	-0.11568	-2.8874	-0.01946	-2.9229	-0.03923	-3.0075	-0.05043			--	--
					-2.9101	-0.08253	-2.8774	-0.0174	-2.9139	-0.04116	-2.9975	-0.04394			--	--
					-2.9011	-0.06556	-2.8684	-0.01596	-2.9039	-0.04574	-2.9875	-0.03913			--	--
					-2.8911	-0.05803	-2.8584	-0.0156	-2.8939	-0.05373	-2.9785	-0.03591			--	--
					-2.8821	-0.05556	-2.8484	-0.01663	-2.8849	-0.06553	-2.9685	-0.0342			--	--
					-2.8721	-0.05519	-2.8394	-0.01919	-2.8749	-0.08115	-2.9595	-0.03387			--	--
					-2.8631	-0.05501	-2.8294	-0.0232	-2.8659	-0.10006	-2.9495	-0.03473			--	--
					-2.8531	-0.05401	-2.8204	-0.0283	-2.8559	-0.12115	-2.9405	-0.0365			--	--
					-2.8441	-0.05205	-2.8104	-0.03389	-2.8459	-0.14289	-2.9305	-0.0388			--	--
					-2.8341	-0.04961	-2.8004	-0.03913	-2.8369	-0.16348	-2.9215	-0.04124			--	--
					-2.8251	-0.04744	-2.7914	-0.04327	-2.8269	-0.18131	-2.9115	-0.04345			--	--
					-2.8151	-0.04616	-2.7814	-0.0457	-2.8179	-0.19493	-2.9015	-0.04518			--	--
[truncated: 1,004 more rows]

## Sheet: Fig.3
Fig.3a								Fig.3b								Fig.3d						Fig.3e						Fig.3g						Fig.3h
CoIn-N-C		Co foil		Co Pc		CoO		CoIn-N-C		Co foil*0.3		Co Pc		CoO*0.5		CoIn-N-C		In foil		In2O3		CoIn-N-C		In foil		In2O3*0.3		CoIn-N-C (Co)						CoIn-N-C (In)
Energy (eV)	Intensity (arb. units)	Energy (eV)	Intensity (arb. units)	Energy (eV)	Intensity (arb. units)	Energy (eV)	Intensity (arb. units)	Radial distance(Å)	IFT(k3χ(k)I(Å-3)	Radial distance(Å)	IFT(k3χ(k)I(Å-3)	Radial distance(Å)	IFT(k3χ(k)I(Å-3)	Radial distance(Å)	IFT(k3χ(k)I(Å-3)	Energy (eV)	Intensity (arb. units)	Energy (eV)	Intensity (arb. units)	Energy (eV)	Intensity (arb. units)	Radial distance(Å)	IFT(k3χ(k)I(Å-3)	Radial distance(Å)	IFT(k3χ(k)I(Å-3)	Radial distance(Å)	IFT(k3χ(k)I(Å-3)	Radial distance(Å)	IFT(k3χ(k)I(Å-3)	fitting	Co-N path1	Co-N path2	Co-In path	Radial distance(Å)	IFT(k3χ(k)I(Å-3)	fitting	In-N path1	In-N path2	In-Co path
7700.05	0.0071	7700.05	0.00771	7700.05	0.00494	7700.05	0.00506	0	0.05964	0	0.01595	0	0.04344	0	0.07685	27739.1	0.00267	27745	0.00168	27741.4	0.00346	0	0.02842	0	0.01951	0	0.04174	0	0.235763	0.103893	0.493368	0.231016	0.0112202	0	0.0852715	0.116982	0.0976885	0.0241102	0.0048169
7700.53	0.0067	7700.53	0.00857	7700.53	0.00523	7700.53	0.00535	0.03068	0.0574	0.03068	0.01519	0.03068	0.05301	0.03068	0.07646	27743.8	0.00284	27750	0.00145	27748.3	0.00302	0.03068	0.02877	0.03068	0.01897	0.03068	0.04179	0.0306796	0.221531	0.0947988	0.491031	0.232508	0.0112321	0.0306796	0.0863237	0.117451	0.0973043	0.0249644	0.0048186
7701.01	0.0076	7701.01	0.00872	7701.01	0.00553	7701.01	0.00578	0.06136	0.05129	0.06136	0.01298	0.06136	0.07194	0.06136	0.07544	27749	0.00232	27755	0.0013	27752.8	0.00271	0.06136	0.02973	0.06136	0.01751	0.06136	0.04198	0.0613592	0.181369	0.0693577	0.484921	0.236482	0.0112678	0.0613592	0.0892027	0.118785	0.0962695	0.0273543	0.00482369
7701.53	0.00773	7701.53	0.00962	7701.53	0.00601	7701.53	0.00611	0.09204	0.04339	0.09204	0.00954	0.09204	0.08911	0.09204	0.07424	27755.2	0.00271	27760	0.00112	27757	0.00241	0.09204	0.03107	0.09204	0.01553	0.09204	0.04241	0.0920388	0.125225	0.0378601	0.477548	0.241653	0.011327	0.0920388	0.0931969	0.12079	0.094915	0.0308667	0.0048321
7702.06	0.0078	7702.06	0.01067	7702.06	0.00659	7702.06	0.00677	0.12272	0.03798	0.12272	0.0053	0.12272	0.09937	0.12272	0.07344	27759	0.00223	27765	0.000888896	27761.8	0.00211	0.12272	0.03247	0.12272	0.01378	0.12272	0.04313	0.122718	0.087985	0.0497429	0.472399	0.24646	0.0114093	0.122718	0.0974223	0.123191	0.0937153	0.0350211	0.00484374
7702.54	0.00886	7702.54	0.01127	7702.54	0.00712	7702.54	0.00736	0.1534	0.0403	0.1534	0.00222	0.1534	0.10045	0.1534	0.07359	27763.8	0.00087153	27770	0.000661591	27767	0.00182	0.1534	0.03369	0.1534	0.01323	0.1534	0.04414	0.153398	0.128609	0.101036	0.472857	0.249599	0.0115142	0.153398	0.101059	0.125699	0.0931665	0.0393572	0.00485855
7703.01	0.01006	7703.01	0.0125	7703.01	0.0076	7703.01	0.00788	0.18408	0.05028	0.18408	0.00572	0.18408	0.09202	0.18408	0.07496	27768.9	0.00174	27775	0.000458194	27770.8	0.00164	0.18408	0.0345	0.18408	0.01437	0.18408	0.0453	0.184078	0.207572	0.155539	0.480903	0.250418	0.011641	0.184078	0.103496	0.128065	0.0936311	0.0434566	0.00487655
7703.51	0.01	7703.51	0.01395	7703.51	0.0082	7703.51	0.00858	0.21476	0.06316	0.21476	0.01021	0.21476	0.07581	0.21476	0.07738	27774.2	0.000713952	27780	0.000311514	27775.8	0.00139	0.21476	0.0348	0.21476	0.01663	0.21476	0.04638	0.214757	0.284069	0.202327	0.496258	0.249128	0.0117894	0.214757	0.104404	0.130122	0.0952043	0.0469607	0.00489788
7704.07	0.01109	7704.07	0.01512	7704.07	0.00909	7704.07	0.0095	0.24544	0.07494	0.24544	0.01398	0.24544	0.05723	0.24544	0.08034	27778.8	0.00108	27785	0.000182983	27782.8	0.000972511	0.24544	0.03459	0.24544	0.01907	0.24544	0.04711	0.245437	0.341778	0.234265	0.516528	0.246826	0.0119589	0.245437	0.10378	0.13182	0.0976694	0.0496056	0.00492283
7704.66	0.01171	7704.66	0.01567	7704.66	0.01007	7704.66	0.01049	0.27612	0.0832	0.27612	0.01655	0.27612	0.04947	0.27612	0.08314	27784	0.000587401	27789.9	4.47665e-05	27787.8	0.000752224	0.27612	0.03399	0.27612	0.02092	0.27612	0.04729	0.276117	0.370767	0.245881	0.538219	0.245301	0.0121494	0.276117	0.101982	0.133231	0.10057	0.0512756	0.00495184
7705.04	0.01271	7705.04	0.01737	7705.04	0.01068	7705.04	0.01077	0.3068	0.08663	0.3068	0.01761	0.3068	0.06399	0.3068	0.08517	27790.3	5.28847e-06	27794.9	-3.13877e-06	27791.9	0.000569147	0.3068	0.03325	0.3068	0.0217	0.3068	0.04685	0.306796	0.364583	0.233643	0.557972	0.246523	0.0123613	0.306796	0.0997399	0.134542	0.103352	0.0520696	0.0049855
7705.52	0.01313	7705.52	0.0194	7705.52	0.0115	7705.52	0.01147	0.33748	0.08497	0.33748	0.017	0.33748	0.08967	0.33748	0.08602	27794.2	-0.000553156	27799.9	-0.000100278	27796.8	0.000335978	0.33748	0.0327	0.33748	0.02122	0.33748	0.04592	0.337476	0.320116	0.196699	0.573529	0.251911	0.0125953	0.337476	0.0981076	0.136033	0.105515	0.0523667	0.00502456
7706.03	0.01466	7706.03	0.02238	7706.03	0.01257	7706.03	0.01266	0.36816	0.07921	0.36816	0.01471	0.36816	0.11423	0.36816	0.08561	27798.8	-7.2386e-05	27805	-0.000247413	27802	0.000204467	0.36816	0.03275	0.36816	0.01951	0.36816	0.04486	0.368155	0.23782	0.139134	0.584287	0.261656	0.0128531	0.368155	0.0982642	0.13802	0.106728	0.0528502	0.00506986
7706.52	0.01714	7706.52	0.02666	7706.52	0.01444	7706.52	0.0145	0.39884	0.07216	0.39884	0.01089	0.39884	0.13122	0.39884	0.08423	27803.9	-0.000603585	27810	-0.000251736	27805.9	9.86602e-05	0.39884	0.03371	0.39884	0.01696	0.39884	0.04423	0.398835	0.122304	0.0851119	0.591451	0.274574	0.0131368	0.398835	0.101139	0.140794	0.106905	0.0544091	0.00512231
7707.05	0.02021	7707.05	0.03284	7707.05	0.018	7707.05	0.01767	0.42951	0.06897	0.42951	0.00602	0.42951	0.13694	0.42951	0.08256	27809.2	-0.00041651	27815	-0.000243243	27810.6	-4.27275e-05	0.42951	0.03567	0.42951	0.01448	0.42951	0.04461	0.429515	0.0361838	0.119225	0.597804	0.28854	0.01345	0.429515	0.107009	0.144549	0.106243	0.0578435	0.00518288
7707.54	0.02433	7707.54	0.04168	7707.54	0.02279	7707.54	0.02191	0.46019	0.07509	0.46019	0.00304	0.46019	0.12954	0.46019	0.08161	27813.9	-6.49609e-05	27820	-0.000191367	27817.7	-0.000298853	0.46019	0.03846	0.46019	0.01365	0.46019	0.04638	0.460194	0.187915	0.222479	0.607004	0.301205	0.013797	0.460194	0.115369	0.149332	0.105218	0.0634864	0.00525259
7708.01	0.03302	7708.01	0.05839	7708.01	0.02776	7708.01	0.0276	0.49087	0.09111	0.49087	0.008	0.49087	0.10943	0.49087	0.08245	27818.9	-0.000759869	27824.9	-0.000116414	27822.6	-0.000315603	0.49087	0.04172	0.49087	0.01567	0.49087	0.04951	0.490874	0.353645	0.340535	0.622454	0.31065	0.0141837	0.490874	0.125157	0.15503	0.104519	0.071044	0.00533254
7708.49	0.05001	7708.49	0.09671	7708.49	0.03259	7708.49	0.03575	0.52155	0.11291	0.52155	0.01422	0.52155	0.08146	0.52155	0.08589	27825.2	-3.76659e-05	27830	2.6328e-05	27826.8	-0.000280559	0.52155	0.04504	0.52155	0.01983	0.52155	0.05359	0.521553	0.512008	0.455882	0.646057	0.31585	0.0146174	0.521553	0.135119	0.161394	0.10489	0.0797623	0.0054239
7709.07	0.06479	7709.07	0.14374	7709.07	0.03707	7709.07	0.04825	0.55223	0.13594	0.55223	0.01993	0.55223	0.06432	0.55223	0.09221	27829.2	-0.000571518	27835	0.000158312	27831.5	-0.000207965	0.55223	0.04803	0.55223	0.02469	0.55223	0.05808	0.552233	0.649251	0.557444	0.677479	0.316982	0.0151066	0.552233	0.144087	0.168101	0.106909	0.0887124	0.00552803
7709.65	0.07064	7709.65	0.17801	7709.65	0.03914	7709.65	0.05455	0.58291	0.15678	0.58291	0.02454	0.58291	0.08888	0.58291	0.10112	27833.8	-0.000642512	27840	0.00042968	27836.9	-0.000170117	0.58291	0.05039	0.58291	0.02922	0.58291	0.06255	0.582913	0.752904	0.636134	0.71433	0.31557	0.0156616	0.582913	0.151158	0.174827	0.110754	0.0970058	0.00564647
7710.05	0.07128	7710.05	0.20054	7710.05	0.04087	7710.05	0.05566	0.61359	0.17312	0.61359	0.0276	0.61359	0.14201	0.61359	0.1121	27839	0.000617509	27844.9	0.000665412	27840.8	4.92808e-05	0.61359	0.05194	0.61359	0.03281	0.61359	0.06682	0.613592	0.812663	0.684857	0.753134	0.314381	0.0162936	0.613592	0.155811	0.181312	0.116124	0.103927	0.00578099
7710.53	0.06965	7710.53	0.23392	7710.53	0.0442	7710.53	0.05687	0.64427	0.18366	0.64427	0.02884	0.64427	0.20263	0.64427	0.12468	27844.1	0.000848843	27850	0.001	27845.3	0.000211413	0.64427	0.05267	0.64427	0.03517	0.64427	0.07105	0.644272	0.821475	0.699286	0.790565	0.31685	0.0170154	0.644272	0.158019	0.187426	0.122336	0.109026	0.00593362
7711.02	0.06808	7711.02	0.27188	7711.02	0.04976	7711.02	0.05879	0.67495	0.18814	0.67495	0.02819	0.67495	0.2614	0.67495	0.13859	27848.9	0.000581671	27855	0.00155	27852.2	0.000416026	0.67495	0.05279	0.67495	0.03629	0.67495	0.07571	0.674952	0.776782	0.67904	0.824533	0.325934	0.0178403	0.674952	0.158367	0.193199	0.128532	0.112211	0.00610659
7711.52	0.06911	7711.52	0.30333	7711.52	0.06029	7711.52	0.06342	0.70563	0.18758	0.70563	0.02582	0.70563	0.31301	0.70563	0.15375	27853.8	0.000808339	27860	0.00215	27857.6	0.000781835	0.70563	0.05272	0.70563	0.03652	0.70563	0.08141	0.705631	0.682383	0.629622	0.854942	0.342785	0.0187824	0.705631	0.158162	0.198845	0.133894	0.113838	0.00630227
7712.05	0.07384	7712.05	0.32482	7712.05	0.084	7712.05	0.07033	0.73631	0.18447	0.73631	0.02227	0.73631	0.35446	0.73631	0.17017	27859.9	0.00146	27865	0.00283	27861.7	0.00135	0.73631	0.05314	0.73631	0.03656	0.73631	0.08871	0.736311	0.552961	0.565956	0.884051	0.36612	0.0198558	0.736311	0.159428	0.204742	0.137801	0.114782	0.00652312
7712.53	0.08258	7712.53	0.33751	7712.53	0.11739	7712.53	0.07951	0.76699	0.18272	0.76699	0.01861	0.76699	0.3852	0.76699	0.18779	27864.3	0.00127	27870	0.00377	27866.4	0.002	0.76699	0.05486	0.76699	0.03735	0.76699	0.09781	0.76699	0.428555	0.517613	0.916317	0.392763	0.0210741	0.76699	0.164586	0.211387	0.139945	0.116419	0.00677151
7713.02	0.09671	7713.02	0.34601	7713.02	0.15423	7713.02	0.09115	0.79767	0.18694	0.79767	0.01667	0.79767	0.40765	0.79767	0.20636	27868.9	0.00272	27874.9	0.00485	27871.7	0.00283	0.79767	0.05857	0.79767	0.03976	0.79767	0.10845	0.79767	0.400616	0.526058	0.957576	0.418827	0.0224503	0.79767	0.175707	0.219304	0.140413	0.120387	0.00704965
7713.48	0.12069	7713.48	0.34899	7713.48	0.19138	7713.48	0.10556	0.82835	0.20041	0.82835	0.01796	0.82835	0.42737	0.82835	0.22535	27873.8	0.00379	27880	0.00628	27875.8	0.00396	0.82835	0.06456	0.82835	0.04407	0.82835	0.11998	0.82835	0.531302	0.614368	1.01354	0.440847	0.0239965	0.82835	0.193684	0.228952	0.13974	0.128075	0.00735949
7714.07	0.15186	7714.07	0.35105	7714.07	0.28786	7714.07	0.13652	0.85903	0.22338	0.85903	0.02171	0.85903	0.45212	0.85903	0.24397	27879.1	0.00537	27885	0.00813	27880	0.00538	0.85903	0.07265	0.85903	0.04984	0.85903	0.13148	0.859029	0.752368	0.765365	1.08814	0.456614	0.0257229	0.859029	0.217957	0.240622	0.138914	0.140056	0.00770265
7714.66	0.17691	7714.66	0.35503	7714.66	0.40898	7714.66	0.1726	0.88971	0.25326	0.88971	0.02596	0.88971	0.48923	0.88971	0.26123	27884	0.00705	27890	0.01032	27886.9	0.00704	0.88971	0.08231	0.88971	0.05618	0.88971	0.14202	0.889709	0.996382	0.947336	1.18237	0.465799	0.0276386	0.889709	0.246933	0.254388	0.139273	0.155891	0.00808036
7715.07	0.19629	7715.07	0.36095	7715.07	0.45208	7715.07	0.19355	0.92039	0.28635	0.92039	0.02918	0.92039	0.54222	0.92039	0.2761	27888.8	0.00981	27895	0.01333	27892.6	0.00915	0.92039	0.09287	0.92039	0.06212	0.92039	0.15073	0.920388	1.22863	1.13485	1.29447	0.470428	0.0297506	0.920388	0.278618	0.270115	0.142207	0.174418	0.00849353
7715.55	0.22733	7715.55	0.37446	7715.55	0.45352	7715.55	0.21931	0.95107	0.31918	0.95107	0.03045	0.95107	0.6092	0.95107	0.28767	27894.6	0.01431	27900	0.0173	27896.8	0.01213	0.95107	0.10368	0.95107	0.06679	0.95107	0.15703	0.951068	1.42876	1.31049	1.42089	0.475102	0.0320644	0.951068	0.311045	0.287523	0.148709	0.194195	0.0089427
7716.01	0.26909	7716.01	0.39806	7716.01	0.42321	7716.01	0.25014	0.98175	0.34916	0.98175	0.02923	0.98175	0.6842	0.98175	0.29531	27899.7	0.01594	27905	0.02267	27901.4	0.01597	0.98175	0.11417	0.98175	0.06948	0.98175	0.16065	0.981748	1.58423	1.46303	1.55777	0.486477	0.0345837	0.981748	0.342514	0.306283	0.158983	0.213875	0.00942817
7716.51	0.31892	7716.51	0.43024	7716.51	0.38198	7716.51	0.30778	1.01243	0.37474	1.01243	0.02536	1.01243	0.75976	1.01243	0.29885	27903.8	0.01994	27910	0.03008	27906.7	0.02101	1.01243	0.1239	1.01243	0.06971	1.01243	0.16178	1.01243	1.68947	1.58672	1.7021	0.51147	0.0373105	1.01243	0.371712	0.326128	0.172397	0.232431	0.00994996
7717.04	0.37001	7717.04	0.46304	7717.04	0.36675	7717.04	0.38393	1.04311	0.39555	1.04311	0.01907	1.04311	0.8292	1.04311	0.29877	27908.8	0.02887	27915	0.04128	27910.9	0.02838	1.04311	0.1326	1.04311	0.06718	1.04311	0.1611	1.04311	1.74647	1.68127	1.85252	0.554482	0.0402451	1.04311	0.397804	0.346936	0.187763	0.249317	0.0105079
7717.55	0.41531	7717.55	0.49072	7717.55	0.3812	7717.55	0.44982	1.07379	0.41227	1.07379	0.01162	1.07379	0.88806	1.07379	0.29631	27914.2	0.03959	27920	0.05925	27915	0.03868	1.07379	0.14017	1.07379	0.06185	1.07379	0.15982	1.07379	1.76582	1.75194	2.00961	0.615499	0.0433864	1.07379	0.420508	0.368796	0.20373	0.264596	0.0111015
7718.02	0.46717	7718.02	0.52077	7718.02	0.40321	7718.02	0.50075	1.10447	0.42651	1.10447	0.00913	1.10447	0.93512	1.10447	0.2935	27914.3	0.03981	27920.5	0.06158	27915.5	0.04012	1.10447	0.14672	1.10447	0.05388	1.10447	0.15946	1.10447	1.76715	1.80921	2.17562	0.690548	0.046732	1.10447	0.440162	0.392021	0.219096	0.27902	0.0117303
7718.48	0.53001	7718.48	0.55836	7718.48	0.42605	7718.48	0.54739	1.13515	0.44046	1.13515	0.01723	1.13515	0.97291	1.13515	0.29296	27914.9	0.04182	27921	0.06431	27916.2	0.04144	1.13515	0.15258	1.13515	0.0437	1.13515	0.16159	1.13515	1.77737	1.86722	2.35377	0.773741	0.0502779	1.13515	0.457739	0.417123	0.233014	0.294027	0.0123933
7719.06	0.5965	7719.06	0.59439	7719.06	0.45889	7719.06	0.6229	1.16583	0.45629	1.16583	0.02796	1.16583	1.00763	1.16583	0.29734	27915.3	0.04275	27921.5	0.06713	27916.8	0.04312	1.16583	0.15827	1.16583	0.03199	1.16583	0.16725	1.16583	1.82454	1.94061	2.54716	0.859279	0.0540193	1.16583	0.474797	0.44472	0.24513	0.311572	0.0130895
7719.65	0.64075	7719.65	0.61633	7719.65	0.50073	7719.65	0.71551	1.1965	0.47553	1.1965	0.03796	1.1965	1.0479	1.1965	0.3085	27915.9	0.04386	27921.9	0.06977	27917.5	0.04468	1.1965	0.16443	1.1965	0.01998	1.1965	0.17662	1.1965	1.92756	2.0402	2.75755	0.942803	0.0579497	1.1965	0.493295	0.475417	0.255679	0.333737	0.0138174
7720.05	0.66973	7720.05	0.62918	7720.05	0.52937	7720.05	0.77187	1.22718	0.49853	1.22718	0.04571	1.22718	1.10217	1.22718	0.32683	27916.3	0.04483	27922.4	0.07292	27918.1	0.04614	1.22718	0.17176	1.22718	0.01148	1.22718	0.18901	1.22718	2.08764	2.16915	2.98432	1.02224	0.0620617	1.22718	0.515273	0.509653	0.265539	0.362194	0.0145754
7720.57	0.71465	7720.57	0.64805	7720.57	0.56324	7720.57	0.84436	1.25786	0.52431	1.25786	0.05009	1.25786	1.17541	1.25786	0.3511	27916.9	0.04664	27922.9	0.07623	27919	0.04782	1.25786	0.18081	1.25786	0.0153	1.25786	0.20322	1.25786	2.28875	2.32185	3.22395	1.09832	0.0663467	1.25786	0.542427	0.547576	0.276182	0.39771	0.0153616
7721.01	0.76814	7721.01	0.66893	7721.01	0.59497	7721.01	0.91808	1.28854	0.55082	1.28854	0.05034	1.28854	1.26672	1.28854	0.37903	27917.3	0.04804	27923.4	0.07984	27919.6	0.04948	1.28854	0.1919	1.28854	0.02518	1.28854	0.21801	1.28854	2.50525	2.48564	3.46995	1.17474	0.0707947	1.28854	0.575703	0.588949	0.289469	0.439937	0.0161736
7721.51	0.83049	7721.51	0.69191	7721.51	0.63711	7721.51	1.03715	1.31922	0.57543	1.31922	0.04628	1.31922	1.36932	1.31922	0.40803	27917.8	0.0482	27923.9	0.08365	27920.4	0.05127	1.31922	0.20501	1.31922	0.03455	1.31922	0.2325	1.31922	2.7099	2.6442	3.7134	1.25769	0.0753945	1.31922	0.615045	0.633123	0.307248	0.487518	0.017009
7722.04	0.88713	7722.04	0.71771	7722.04	0.69059	7722.04	1.16708	1.3499	0.59547	1.3499	0.03904	1.3499	1.47247	1.3499	0.43574	27918.3	0.05128	27924.5	0.08835	27921	0.05328	1.3499	0.2198	1.3499	0.04178	1.3499	0.24631	1.3499	2.87868	2.78077	3.94364	1.35462	0.0801334	1.3499	0.659402	0.679067	0.330848	0.538375	0.0178652
7722.55	0.93229	7722.55	0.74117	7722.55	0.74152	7722.55	1.2585	1.38058	0.60865	1.38058	0.03316	1.38058	1.56399	1.38058	0.46046	27918.8	0.05331	27925	0.09307	27921.9	0.05514	1.38058	0.23564	1.38058	0.04619	1.38058	0.25961	1.38058	2.99297	2.88048	4.14925	1.47219	0.0849976	1.38058	0.706928	0.725435	0.360682	0.590025	0.0187393
7723.03	0.97425	7723.03	0.76668	7723.03	0.7836	7723.03	1.31197	1.41126	0.61339	1.41126	0.03823	1.41126	1.63226	1.41126	0.48117	27919.3	0.05505	27925.5	0.09794	27922.5	0.05723	1.41126	0.25176	1.41126	0.04747	1.41126	0.27306	1.41126	3.04049	2.93184	4.31893	1.6142	0.0899715	1.41126	0.755277	0.770664	0.396135	0.639841	0.0196284
7723.48	1.01748	7723.48	0.79597	7723.48	0.81691	7723.48	1.35449	1.44194	0.60894	1.44194	0.05693	1.44194	1.66767	1.44194	0.49764	27919.8	0.05776	27926	0.10278	27923.3	0.0595	1.44194	0.2673	1.44194	0.04557	1.44194	0.28747	1.44194	3.01553	2.92767	4.44231	1.78018	0.0950386	1.44194	0.801901	0.81307	0.435744	0.685242	0.0205293
7724.05	1.06038	7724.05	0.82832	7724.05	0.85892	7724.05	1.42655	1.47262	0.59549	1.47262	0.08324	1.47262	1.66342	1.47262	0.51025	27920.2	0.0605	27926.5	0.10813	27923.8	0.06171	1.47262	0.28143	1.47262	0.04066	1.47262	0.30357	1.47262	2.91906	2.86551	4.51068	1.96536	0.100181	1.47262	0.844286	0.850953	0.4775	0.723834	0.0214387
7724.63	1.08218	7724.63	0.84584	7724.63	0.90173	7724.63	1.53231	1.5033	0.57414	1.5033	0.11268	1.5033	1.61599	1.5033	0.51979	27920.8	0.06362	27927	0.11467	27924.6	0.06424	1.5033	0.29338	1.5033	0.0332	1.5033	0.32159	1.5033	2.75857	2.74786	4.51757	2.16144	0.10538	1.5033	0.880129	0.882686	0.519143	0.753516	0.0223532
7725.07	1.09672	7725.07	0.85611	7725.07	0.92814	7725.07	1.5934	1.53398	0.54681	1.53398	0.14239	1.53398	1.52528	1.53398	0.52709	27921.3	0.06663	27927.5	0.1211	27925.2	0.06669	1.53398	0.30249	1.53398	0.02388	1.53398	0.34113	1.53398	2.54781	2.58217	4.45913	2.35797	0.110615	1.53398	0.907467	0.906798	0.558378	0.772568	0.0232692
7725.59	1.11114	7725.59	0.86846	7725.59	0.95531	7725.59	1.64027	1.56466	0.51605	1.56466	0.17018	1.56466	1.39455	1.56466	0.53269	27921.6	0.07072	27928	0.12865	27925.8	0.06955	1.56466	0.30825	1.56466	0.01405	1.56466	0.36105	1.56466	2.30643	2.38066	4.33442	2.54353	0.115868	1.56466	0.924762	0.922044	0.593032	0.779713	0.024183
7726.03	1.12758	7726.03	0.88065	7726.03	0.97926	7726.03	1.66515	1.59534	0.48472	1.59534	0.1944	1.59534	1.23006	1.59534	0.53644	27922.3	0.07427	27928.5	0.13606	27926.2	0.07257	1.59534	0.31032	1.59534	0.0088	1.59534	0.37973	1.59534	2.05928	2.15999	4.14548	2.70677	0.12112	1.59534	0.93095	0.927463	0.62116	0.774167	0.025091
7726.51	1.13863	7726.51	0.89197	7726.51	1.01187	7726.51	1.66831	1.62602	0.45559	1.62602	0.21424	1.62602	1.04063	1.62602	0.53743	27922.7	0.0789	27929	0.14511	27926.9	0.07561	1.62602	0.30849	1.62602	0.01535	1.62602	0.39526	1.62602	1.83471	1.94048	3.89726	2.83724	0.126353	1.62602	0.925477	0.922422	0.641116	0.755661	0.0259895
7727.03	1.1485	7727.03	0.9018	7727.03	1.05477	7727.03	1.61158	1.6567	0.43074	1.6567	0.23017	1.6567	0.83708	1.6567	0.53394	27923.4	0.08309	27929.5	0.15477	27927.3	0.079	1.6567	0.30277	1.6567	0.02497	1.6567	0.40574	1.6567	1.66011	1.7443	3.59747	2.92598	0.131552	1.6567	0.908298	0.906652	0.65162	0.724453	0.0268751
7727.56	1.15308	7727.56	0.90843	7727.56	1.08707	7727.56	1.50493	1.68738	0.41107	1.68738	0.2446	1.68738	0.63183	1.68738	0.52379	27923.8	0.08817	27930	0.16438	27927.8	0.0827	1.68738	0.29329	1.68738	0.03367	1.68738	0.40949	1.68738	1.55311	1.59155	3.2562	2.96603	0.136706	1.68738	0.87987	0.880258	0.651791	0.68131	0.0277452
7728.03	1.15484	7728.03	0.91325	7728.03	1.10485	7728.03	1.40693	1.71806	0.39604	1.71806	0.26225	1.71806	0.43923	1.71806	0.50463	27924.4	0.09339	27930.5	0.17629	27928.1	0.08623	1.71806	0.28037	1.71806	0.04041	1.71806	0.40525	1.71806	1.51198	1.49367	2.88564	2.95279	0.141808	1.71806	0.841111	0.843726	0.641179	0.627475	0.0285978
7728.51	1.15381	7728.51	0.91835	7728.51	1.11571	7728.51	1.31742	1.74874	0.38392	1.74874	0.28965	1.74874	0.27923	1.74874	0.4744	27924.8	0.09813	27931	0.1894	27928.7	0.09125	1.74874	0.26445	1.74874	0.0447	1.74874	0.39229	1.74874	1.51499	1.44746	2.49963	2.8842	0.146854	1.74874	0.793357	0.797917	0.61977	0.564619	0.0294323
7729.02	1.15164	7729.02	0.92206	7729.02	1.12617	7729.02	1.21842	1.77942	0.37233	1.77942	0.33298	1.77942	0.1896	1.77942	0.43162	27925.4	0.10206	27931.5	0.20237	27929.1	0.09584	1.77942	0.2461	1.77942	0.04634	1.77942	0.37047	1.77942	1.53131	1.43537	2.11341	2.76086	0.15185	1.77942	0.738295	0.74404	0.58798	0.494783	0.0302494
7729.6	1.1489	7729.6	0.92316	7729.6	1.13954	7729.6	1.12546	1.8101	0.359	1.8101	0.39557	1.8101	0.2016	1.8101	0.37573	27925.9	0.10763	27932	0.2175	27929.5	0.10022	1.8101	0.22596	1.8101	0.04545	1.8101	0.3403	1.8101	1.53326	1.43321	1.74358	2.58597	0.156805	1.8101	0.677893	0.683629	0.546634	0.42031	0.0310518
7730.11	1.14606	7730.11	0.92544	7730.11	1.15004	7730.11	1.08269	1.84078	0.3422	1.84078	0.47709	1.84078	0.25572	1.84078	0.30726	27926.4	0.11362	27932.5	0.23401	27929.8	0.10544	1.84078	0.20477	1.84078	0.04251	1.84078	0.30288	1.84078	1.50196	1.4187	1.40842	2.3651	0.161736	1.84078	0.614318	0.618509	0.49692	0.343818	0.0318437
7730.57	1.14331	7730.57	0.92653	7730.57	1.1579	7730.57	1.06326	1.87146	0.32112	1.87146	0.57453	1.87146	0.2988	1.87146	0.22823	27926.9	0.11841	27933	0.25232	27930.3	0.11089	1.87146	0.18328	1.87146	0.03844	1.87146	0.25994	1.87146	1.42784	1.37591	1.1285	2.10595	0.166666	1.87146	0.549852	0.550768	0.440346	0.268234	0.0326313
7731.03	1.139	7731.03	0.9297	7731.03	1.16547	7731.03	1.04859	1.90214	0.29585	1.90214	0.68356	1.90214	0.31728	1.90214	0.14347	27927.4	0.12227	27933.5	0.27328	27930.7	0.11695	1.90214	0.16227	1.90214	0.03478	1.90214	0.21373	1.90214	1.30916	1.29619	0.925519	1.81787	0.171621	1.90214	0.486802	0.482741	0.378667	0.197101	0.0334223
7731.5	1.13398	7731.5	0.93432	7731.5	1.17575	7731.5	1.03173	1.93282	0.26739	1.93282	0.79927	1.93282	0.31238	1.93282	0.07282	27927.9	0.12658	27934	0.29319	27931.1	0.1236	1.93282	0.14247	1.93282	0.03362	1.93282	0.16717	1.93282	1.1503	1.17728	0.813978	1.51143	0.176629	1.93282	0.4274	0.417006	0.313824	0.135719	0.0342251
7732.04	1.12905	7732.04	0.94092	7732.04	1.19019	7732.04	1.00593	1.9635	0.23759	1.9635	0.91653	1.9635	0.29225	1.9635	0.0973	27928.4	0.13391	27934.4	0.31627	27931.5	0.13016	1.9635	0.12456	1.9635	0.03651	1.9635	0.12415	1.9635	0.96028	1.0222	0.785119	1.19784	0.181718	1.9635	0.373678	0.356396	0.247879	0.0946607	0.0350482
7732.56	1.12551	7732.56	0.94778	7732.56	1.20237	7732.56	0.97009	1.99418	0.20895	1.99418	1.03021	1.99418	0.27021	1.99418	0.18242	27929	0.1388	27934.9	0.34374	27932	0.13798	1.99418	0.1091	1.99418	0.0431	1.99418	0.09054	1.99418	0.751987	0.838202	0.805785	0.88854	0.186909	1.99418	0.327298	0.303972	0.182996	0.0890571	0.0358995
7733.03	1.12108	7733.03	0.95213	7733.03	1.20998	7733.03	0.93398	2.02485	0.18446	2.02485	1.13538	2.02485	0.2621	2.02485	0.27149	27929.3	0.14266	27935.4	0.36968	27932.4	0.14675	2.02485	0.09644	2.02485	0.05188	2.02485	0.07458	2.02485	0.542817	0.636405	0.840458	0.594909	0.192219	2.02485	0.289311	0.26277	0.12157	0.111336	0.0367843
7733.5	1.11847	7733.5	0.95747	7733.5	1.21514	7733.5	0.90319	2.05553	0.16699	2.05553	1.22741	2.05553	0.27803	2.05553	0.35366	27929.9	0.14866	27935.9	0.40009	27932.8	0.15533	2.05553	0.08663	2.05553	0.06145	2.05553	0.07852	2.05553	0.36099	0.433594	0.866519	0.329577	0.197651	2.05553	0.259903	0.235034	0.067317	0.139507	0.0377053
7734.02	1.11276	7734.02	0.95902	7734.02	1.21985	7734.02	0.86866	2.08621	0.15815	2.08621	1.30226	2.08621	0.31472	2.08621	0.42467	27930.2	0.15578	27936.4	0.43145	27933.2	0.16556	2.08621	0.07942	2.08621	0.07091	2.08621	0.0917	2.08621	0.266244	0.265344	0.874166	0.125898	0.203193	2.08621	0.23826	0.220919	0.0349731	0.163258	0.0386607
7734.56	1.10919	7734.56	0.95688	7734.56	1.22476	7734.56	0.83504	2.11689	0.15724	2.11689	1.35657	2.11689	0.36088	2.11689	0.48255	27930.9	0.16197	27937	0.47496	27933.6	0.17654	2.11689	0.07424	2.11689	0.07975	2.11689	0.10392	2.11689	0.310482	0.227419	0.861997	0.16758	0.208817	2.11689	0.222727	0.217759	0.0537542	0.179335	0.0396444
7735.18	1.10601	7735.18	0.95451	7735.18	1.22783	7735.18	0.81706	2.14757	0.16159	2.14757	1.38787	2.14757	0.4064	2.14757	0.52748	27931.3	0.16849	27937.5	0.51405	27934	0.189	2.14757	0.07043	2.14757	0.08773	2.14757	0.11064	2.14757	0.419542	0.337989	0.833489	0.311235	0.214476	2.14757	0.211278	0.22109	0.0862353	0.186996	0.0406451
7735.55	1.10153	7735.55	0.95189	7735.55	1.22809	7735.55	0.81306	2.17825	0.168	2.17825	1.39465	2.17825	0.44536	2.17825	0.56204	27931.9	0.17464	27938	0.55388	27934.5	0.20288	2.17825	0.06736	2.17825	0.09473	2.17825	0.11043	2.17825	0.526068	0.478221	0.794642	0.424669	0.220107	2.17825	0.20207	0.226548	0.113709	0.186605	0.0416468
7736.04	1.09595	7736.04	0.94684	7736.04	1.2263	7736.04	0.80965	2.20893	0.17401	2.20893	1.37647	2.20893	0.47565	2.20893	0.5914	27932.4	0.18381	27938.5	0.5976	27934.9	0.21686	2.20893	0.0646	2.20893	0.10074	2.20893	0.10338	2.20893	0.609132	0.601406	0.752203	0.498324	0.225628	2.20893	0.193808	0.230978	0.133492	0.179179	0.0426295
7736.51	1.08917	7736.51	0.93999	7736.51	1.22167	7736.51	0.8103	2.23961	0.17823	2.23961	1.33394	2.23961	0.49786	2.23961	0.6229	27932.8	0.19193	27939	0.64436	27935.4	0.23416	2.23961	0.06195	2.23961	0.1057	2.23961	0.09045	2.23961	0.66449	0.694952	0.712094	0.53329	0.230945	2.23961	0.185856	0.23256	0.145197	0.166201	0.0435697
7737.02	1.08133	7737.02	0.93329	7737.02	1.20747	7737.02	0.81561	2.27029	0.18018	2.27029	1.2687	2.27029	0.51402	2.27029	0.66458	27933.3	0.19989	27939.5	0.68867	27935.9	0.25351	2.27029	0.05938	2.27029	0.10952	2.27029	0.07322	2.27029	0.694539	0.755592	0.678056	0.533961	0.235953	2.27029	0.17815	0.230531	0.149168	0.149535	0.0444422
7737.55	1.07284	7737.55	0.92696	7737.55	1.18277	7737.55	0.82989	2.30097	0.17998	2.30097	1.18335	2.30097	0.52632	2.30097	0.72273	27934	0.21301	27940	0.73814	27936.4	0.27279	2.30097	0.05701	2.30097	0.11203	2.30097	0.05393	2.30097	0.705151	0.784491	0.650866	0.506929	0.240542	2.30097	0.171026	0.22487	0.14619	0.131388	0.0452206
7738.04	1.06368	7738.04	0.92304	7738.04	1.15565	7738.04	0.84891	2.33165	0.17811	2.33165	1.08127	2.33165	0.53594	2.33165	0.79962	27934.3	0.22157	27940.5	0.79088	27936.8	0.29595	2.33165	0.055	2.33165	0.11302	2.33165	0.03616	2.33165	0.703843	0.785833	0.62855	0.460604	0.244602	2.33165	0.164999	0.216043	0.13739	0.114261	0.0458795
7738.52	1.05421	7738.52	0.91858	7738.52	1.12898	7738.52	0.86957	2.36233	0.17507	2.36233	0.96647	2.36233	0.54242	2.36233	0.89292	27934.9	0.23758	27941	0.83757	27937.5	0.32763	2.36233	0.05351	2.36233	0.11229	2.36233	0.02762	2.36233	0.697991	0.766014	0.607536	0.405037	0.248024	2.36233	0.160542	0.204821	0.124184	0.100748	0.0463952
7738.99	1.04508	7738.99	0.91434	7738.99	1.10073	7738.99	0.89375	2.39301	0.17126	2.39301	0.84336	2.39301	0.54376	2.39301	0.99683	27935.3	0.24603	27941.5	0.88447	27937.9	0.35418	2.39301	0.05264	2.39301	0.10979	2.39301	0.03463	2.39301	0.692995	0.732826	0.584146	0.351675	0.250712	2.39301	0.157908	0.192125	0.108274	0.0928502	0.0467468
7739.57	1.03689	7739.57	0.91142	7739.57	1.05988	7739.57	0.93268	2.42369	0.16679	2.42369	0.71654	2.42369	0.53716	2.42369	1.10379	27935.9	0.26966	27942	0.92477	27938.4	0.38567	2.42369	0.05234	2.42369	0.10569	2.42369	0.04853	2.42369	0.690913	0.694372	0.555789	0.312079	0.252578	2.42369	0.157032	0.178901	0.0916803	0.0908595	0.0469175
7740.16	1.02873	7740.16	0.90967	7740.16	1.02652	7740.16	0.95946	2.45437	0.1615	2.45437	0.59057	2.45437	0.52002	2.45437	1.20589	27936.3	0.28251	27942.5	0.96128	27938.9	0.41836	2.45437	0.05252	2.45437	0.10059	2.45437	0.06258	2.45437	0.690272	0.657651	0.521583	0.293869	0.253552	2.45437	0.157547	0.165994	0.076809	0.0930044	0.0468949
7740.53	1.02025	7740.53	0.90833	7740.53	1.01259	7740.53	0.96591	2.48505	0.15505	2.48505	0.46973	2.48505	0.49093	2.48505	1.29572	27936.9	0.31168	27943	0.99162	27939.5	0.45658	2.48505	0.05296	2.48505	0.09562	2.48505	0.07506	2.48505	0.687156	0.627	0.4825	0.295514	0.253583	2.48505	0.158892	0.154041	0.0663205	0.0965896	0.0466721
7741.04	1.01215	7741.04	0.90586	7741.04	0.99865	7741.04	0.97327	2.51573	0.14702	2.51573	0.3579	2.51573	0.45035	2.51573	1.3669	27937.3	0.33545	27943.5	1.01383	27940.1	0.49648	2.51573	0.05348	2.51573	0.09255	2.51573	0.086	2.51573	0.676908	0.603066	0.441185	0.307326	0.25264	2.51573	0.160447	0.14339	0.0621317	0.0993059	0.0462471
7741.51	1.00332	7741.51	0.90431	7741.51	0.98679	7741.51	0.97486	2.54641	0.13709	2.54641	0.25842	2.54641	0.40128	2.54641	1.41439	27937.8	0.36746	27944	1.03056	27940.5	0.53604	2.54641	0.05388	2.54641	0.0934	2.54641	0.09608	2.54641	0.655612	0.583036	0.401508	0.318386	0.250714	2.54641	0.16164	0.134071	0.0637334	0.0997018	0.0456233
7742	0.99356	7742	0.90225	7742	0.97326	7742	0.97371	2.57709	0.1251	2.57709	0.1742	2.57709	0.34976	2.57709	1.43468	27938.2	0.4038	27944.5	1.04223	27941.1	0.58132	2.57709	0.054	2.57709	0.09963	2.57709	0.10605	2.57709	0.620976	0.562148	0.367768	0.321076	0.247816	2.57709	0.162002	0.125844	0.0683802	0.0971197	0.0448096
7742.55	0.98405	7742.55	0.90043	7742.55	0.95898	7742.55	0.96011	2.60777	0.11111	2.60777	0.10831	2.60777	0.30535	2.60777	1.42589	27938.8	0.45272	27945	1.04726	27941.7	0.63313	2.60777	0.05373	2.60777	0.11128	2.60777	0.11635	2.60777	0.572636	0.535611	0.343428	0.31164	0.24398	2.60777	0.161185	0.11831	0.0731912	0.0915232	0.043819
7743.05	0.97445	7743.05	0.89931	7743.05	0.94998	7743.05	0.94409	2.63845	0.09543	2.63845	0.06605	2.63845	0.2797	2.63845	1.3878	27939.2	0.50255	27945.5	1.04822	27942.2	0.68005	2.63845	0.05298	2.63845	0.12708	2.63845	0.1269	2.63845	0.512082	0.500071	0.329654	0.289427	0.239257	2.63845	0.158941	0.111049	0.0762749	0.0833636	0.042669
7743.52	0.96468	7743.52	0.89804	7743.52	0.94442	7743.52	0.92982	2.66913	0.07856	2.66913	0.05404	2.66913	0.28028	2.66913	1.32176	27939.8	0.5727	27946	1.04541	27942.7	0.73375	2.66913	0.0517	2.66913	0.14526	2.66913	0.13721	2.66913	0.442391	0.454359	0.324617	0.256169	0.233717	2.66913	0.155108	0.103746	0.0766834	0.0735093	0.0413803
7743.98	0.95558	7743.98	0.89614	7743.98	0.94031	7743.98	0.9158	2.69981	0.06116	2.69981	0.06101	2.69981	0.30314	2.69981	1.23059	27940.3	0.63206	27946.5	1.03963	27943.1	0.78664	2.69981	0.04986	2.69981	0.16413	2.69981	0.14657	2.69981	0.367929	0.399731	0.324348	0.215623	0.227444	2.69981	0.14958	0.0962582	0.0741338	0.0632362	0.0399759
7744.55	0.94765	7744.55	0.89507	7744.55	0.93523	7744.55	0.89547	2.73049	0.04408	2.73049	0.06845	2.73049	0.33621	2.73049	1.11834	27940.7	0.70296	27947	1.03146	27943.7	0.84522	2.73049	0.04743	2.73049	0.18225	2.73049	0.15444	2.73049	0.294176	0.339954	0.324481	0.173713	0.220533	2.73049	0.142298	0.0886506	0.0688131	0.0542402	0.0384808
7745.13	0.94021	7745.13	0.89512	7745.13	0.93066	7745.13	0.87978	2.76117	0.02861	2.76117	0.07076	2.76117	0.3679	2.76117	0.99005	27941.3	0.79511	27947.5	1.02266	27944.1	0.90395	2.76117	0.04441	2.76117	0.19852	2.76117	0.16072	2.76117	0.227897	0.281522	0.321662	0.139283	0.213089	2.76117	0.133243	0.0811766	0.061277	0.0484384	0.0369201
7745.56	0.93302	7745.56	0.89477	7745.56	0.92846	7745.56	0.87381	2.79184	0.01778	2.79184	0.06856	2.79184	0.3906	2.79184	0.85142	27941.7	0.86068	27947.9	1.01321	27944.6	0.95877	2.79184	0.04082	2.79184	0.21212	2.79184	0.16596	2.79184	0.177631	0.23393	0.314121	0.123313	0.20522	2.79184	0.122448	0.0742301	0.0524263	0.0470785	0.0353189
7746.07	0.92646	7746.07	0.89558	7746.07	0.92685	7746.07	0.86875	2.82252	0.01792	2.82252	0.06424	2.82252	0.40037	2.82252	0.70845	27942.3	0.94539	27948.4	1.00201	27944.9	1.02457	2.82252	0.03667	2.82252	0.22255	2.82252	0.17138	2.82252	0.152276	0.20797	0.301698	0.129904	0.197036	2.82252	0.110004	0.0682589	0.04357	0.0495978	0.0337013
7746.52	0.9198	7746.52	0.89688	7746.52	0.92554	7746.52	0.86396	2.8532	0.02616	2.8532	0.06034	2.8532	0.39606	2.8532	0.56715	27942.8	1.02566	27948.9	0.992	27945.5	1.08719	2.8532	0.03203	2.8532	0.22953	2.8532	0.17865	2.8532	0.153009	0.208044	0.285597	0.149463	0.188648	2.8532	0.0960817	0.0636367	0.0365337	0.0540267	0.0320893
7747.02	0.91296	7747.02	0.89949	7747.02	0.92371	7747.02	0.85758	2.88388	0.03544	2.88388	0.05838	2.88388	0.37866	2.88388	0.4332	27943.2	1.09561	27949.4	0.98154	27945.8	1.13536	2.88388	0.02698	2.88388	0.23307	2.88388	0.18931	2.88388	0.169059	0.225824	0.268014	0.170016	0.18016	2.88388	0.0809525	0.0605203	0.0333574	0.0584097	0.0305025
7747.53	0.90626	7747.53	0.90325	7747.53	0.92197	7747.53	0.85001	2.91456	0.04369	2.91456	0.05827	2.91456	0.35065	2.91456	0.3117	27943.9	1.17834	27949.9	0.9723	27946.1	1.18372	2.91456	0.02168	2.91456	0.23339	2.91456	0.20414	2.91456	0.188785	0.2479	0.251612	0.184537	0.171669	2.91456	0.0650293	0.0587615	0.0347614	0.0614468	0.0289576
7748.04	0.90003	7748.04	0.90709	7748.04	0.92117	7748.04	0.84226	2.94524	0.05053	2.94524	0.05892	2.94524	0.31552	2.94524	0.20715	27944.3	1.23323	27950.4	0.9631	27946.5	1.22518	2.94524	0.01632	2.94524	0.23087	2.94524	0.2227	2.94524	0.206241	0.264501	0.238795	0.189961	0.163267	2.94524	0.0489648	0.0579451	0.0391483	0.0624531	0.0274682
7748.52	0.89433	7748.52	0.91133	7748.52	0.92089	7748.52	0.83714	2.97592	0.056	2.97592	0.05967	2.97592	0.27717	2.97592	0.12379	27944.9	1.28872	27950.9	0.95451	27946.9	1.26238	2.97592	0.01133	2.97592	0.226	2.97592	0.24345	2.97592	0.21965	0.270662	0.230878	0.185623	0.155032	2.97592	0.0340004	0.0575374	0.044252	0.0611975	0.0260448
7749	0.88952	7749	0.91845	7749	0.92067	7749	0.83276	3.0066	0.06032	3.0066	0.06132	3.0066	0.23927	3.0066	0.06786	27945.3	1.3204	27951.5	0.94644	27947.3	1.29123	3.0066	0.00777	3.0066	0.21931	3.0066	0.2642	3.0066	0.229211	0.265048	0.227557	0.172513	0.147031	3.0066	0.0232982	0.0570484	0.0484996	0.0577896	0.0246946
7749.54	0.88553	7749.54	0.9253	7749.54	0.9202	7749.54	0.8281	3.03728	0.06371	3.03728	0.06614	3.03728	0.20457	3.03728	0.0495	27945.8	1.34663	27952	0.94019	27947.7	1.31389	3.03728	0.00768	3.03728	0.21131	3.03728	0.28255	3.03728	0.235836	0.249195	0.227111	0.152976	0.139322	3.03728	0.0230424	0.0561365	0.0510428	0.0526188	0.0234224
7750.12	0.88226	7750.12	0.93131	7750.12	0.91876	7750.12	0.82338	3.06796	0.06642	3.06796	0.07654	3.06796	0.17436	3.06796	0.05523	27946.3	1.36025	27952.5	0.93465	27948.1	1.32601	3.06796	0.0107	3.06796	0.20241	3.06796	0.2963	3.06796	0.240529	0.227395	0.227222	0.130707	0.131948	3.06796	0.0320993	0.0546453	0.0515154	0.0463336	0.0222301
7750.6	0.87956	7750.6	0.93605	7750.6	0.91712	7750.6	0.8214	3.09864	0.06865	3.09864	0.09312	3.09864	0.14838	3.09864	0.05756	27946.9	1.3668	27953	0.93059	27948.4	1.33079	3.09864	0.01453	3.09864	0.19293	3.09864	0.30363	3.09864	0.244193	0.206913	0.225834	0.11088	0.124942	3.09864	0.043593	0.0525972	0.0498794	0.0398579	0.0211179
7751.06	0.87747	7751.06	0.94107	7751.06	0.91536	7751.06	0.8208	3.12932	0.07059	3.12932	0.11447	3.12932	0.12537	3.12932	0.04954	27947.3	1.36408	27953.5	0.92733	27948.8	1.3285	3.12932	0.01817	3.12932	0.18304	3.12932	0.30326	3.12932	0.247708	0.197225	0.221684	0.0995316	0.118326	3.12932	0.054504	0.0501656	0.0463493	0.0344056	0.0200845
7751.53	0.8757	7751.53	0.94862	7751.53	0.91326	7751.53	0.82019	3.16	0.0724	3.16	0.13836	3.16	0.10431	3.16	0.03415	27947.9	1.35646	27954	0.92489	27949.2	1.32085	3.16	0.02126	3.16	0.17282	3.16	0.29453	3.16	0.25211	0.205602	0.214469	0.100076	0.112112	3.16	0.0637762	0.0476305	0.0413627	0.0312885	0.0191273
7752.01	0.87425	7752.01	0.95712	7752.01	0.90979	7752.01	0.8209	3.19068	0.07424	3.19068	0.16248	3.19068	0.08559	3.19068	0.02601	27948.3	1.34468	27954.5	0.92366	27949.7	1.3072	3.19068	0.02366	3.19068	0.16228	3.19068	0.27748	3.19068	0.258651	0.231318	0.204792	0.109571	0.106304	3.19068	0.0709836	0.0453178	0.0355896	0.0311915	0.0182428
7752.54	0.87322	7752.54	0.96686	7752.54	0.90315	7752.54	0.82278	3.22136	0.07623	3.22136	0.18478	3.22136	0.07163	3.22136	0.04436	27948.8	1.32637	27955	0.92301	27950	1.29138	3.22136	0.02533	3.22136	0.15149	3.22136	0.25287	3.22136	0.268589	0.267104	0.193969	0.121729	0.100898	3.22136	0.0759978	0.0435179	0.0299854	0.0334897	0.0174273
7753.06	0.87246	7753.06	0.97378	7753.06	0.89497	7753.06	0.82524	3.25204	0.07843	3.25204	0.20355	3.25204	0.06563	3.25204	0.07301	27949.3	1.31132	27955.5	0.92334	27950.5	1.27152	3.25204	0.0263	3.25204	0.14055	3.25204	0.22221	3.25204	0.282712	0.305045	0.183701	0.131539	0.0958831	3.25204	0.0788977	0.042398	0.0258244	0.036781	0.0166765
7753.53	0.87237	7753.53	0.98182	7753.53	0.88738	7753.53	0.8285	3.28272	0.08083	3.28272	0.21751	3.28272	0.06747	3.28272	0.10153	27949.9	1.2887	27956	0.92454	27951	1.25069	3.28272	0.02664	3.28272	0.1297	3.28272	0.18791	3.28272	0.300855	0.339286	0.175601	0.136238	0.0912464	3.28272	0.0799333	0.0419446	0.0243499	0.0398222	0.0159859
7754.01	0.87267	7754.01	0.99012	7754.01	0.8801	7754.01	0.83325	3.3134	0.08329	3.3134	0.22587	3.3134	0.07218	3.3134	0.12642	27950.2	1.27259	27956.5	0.92623	27951.6	1.22683	3.3134	0.0265	3.3134	0.11925	3.3134	0.1535	3.3134	0.321726	0.366108	0.170626	0.134797	0.0869695	3.3134	0.0794973	0.0419722	0.0257529	0.041829	0.0153511
7754.52	0.87342	7754.52	0.9987	7754.52	0.87139	7754.52	0.83974	3.34408	0.0856	3.34408	0.22831	3.34408	0.07418	3.34408	0.14632	27951	1.24303	27957	0.92834	27952.1	1.20159	3.34408	0.02603	3.34408	0.10963	3.34408	0.12426	3.34408	0.343125	0.383498	0.168687	0.127477	0.0830317	3.34408	0.0780852	0.0421965	0.0288759	0.0424066	0.0147673
7755.08	0.87459	7755.08	1.00513	7755.08	0.86023	7755.08	0.85015	3.37476	0.08748	3.37476	0.22504	3.37476	0.07035	3.37476	0.16154	27951.3	1.22675	27957.5	0.93102	27952.8	1.17929	3.37476	0.02541	3.37476	0.10123	3.37476	0.10724	3.37476	0.362407	0.390795	0.168716	0.115599	0.0794106	3.37476	0.0762351	0.0423261	0.0323064	0.0414473	0.0142302
7755.66	0.87615	7755.66	1.01004	7755.66	0.85154	7755.66	0.85828	3.40544	0.08867	3.40544	0.21674	3.40544	0.06135	3.40544	0.1739	27951.8	1.20499	27958	0.93429	27953.5	1.15547	3.40544	0.02481	3.40544	0.09431	3.40544	0.10718	3.40544	0.376973	0.388463	0.169153	0.101485	0.0760829	3.40544	0.0744418	0.0421327	0.0350732	0.0390637	0.0137351
7756.03	0.87746	7756.03	1.01303	7756.03	0.84784	7756.03	0.86223	3.43612	0.08895	3.43612	0.20451	3.43612	0.05527	3.43612	0.18648	27952.3	1.18289	27958.5	0.93749	27954.2	1.1317	3.43612	0.02435	3.43612	0.08893	3.43612	0.12029	3.43612	0.384665	0.377889	0.168527	0.0884511	0.0730242	3.43612	0.0730581	0.041486	0.0366444	0.0355553	0.0132777
7756.54	0.87959	7756.54	1.01757	7756.54	0.84382	7756.54	0.8677	3.4668	0.08817	3.4668	0.18979	3.4668	0.06826	3.4668	0.20268	27952.9	1.15851	27959	0.94098	27954.8	1.11119	3.4668	0.02407	3.4668	0.08481	3.4668	0.13813	3.4668	0.38407	0.361209	0.165852	0.0803398	0.0702098	3.4668	0.0722151	0.0403626	0.0367942	0.0313986	0.0128537
7757.02	0.88181	7757.02	1.02214	7757.02	0.83986	7757.02	0.87386	3.49748	0.08634	3.49748	0.17425	3.49748	0.10312	3.49748	0.22486	27953.3	1.14306	27959.5	0.94419	27955.5	1.09095	3.49748	0.02393	3.49748	0.08147	3.49748	0.1544	3.49748	0.374728	0.341096	0.16079	0.0796242	0.0676151	3.49748	0.0718025	0.0388378	0.0355168	0.0272544	0.012459
7757.51	0.88439	7757.51	1.02572	7757.51	0.83529	7757.51	0.88061	3.52816	0.0836	3.52816	0.15967	3.52816	0.15004	3.52816	0.25324	27953.8	1.11775	27960	0.94743	27956.3	1.07298	3.52816	0.02384	3.52816	0.07833	3.52816	0.16583	3.52816	0.357282	0.320497	0.153657	0.0851669	0.0652156	3.52816	0.0715243	0.0370667	0.032983	0.0239487	0.0120898
7758.06	0.8874	7758.06	1.02816	7758.06	0.83212	7758.06	0.88831	3.55884	0.0802	3.55884	0.14784	3.55884	0.20147	3.55884	0.28603	27954.2	1.10345	27960.5	0.95045	27957	1.05572	3.55884	0.02367	3.55884	0.07487	3.55884	0.171	3.55884	0.333587	0.302254	0.145329	0.0932596	0.0629873	3.55884	0.071003	0.0352553	0.029524	0.0222755	0.0117422
7758.54	0.89106	7758.54	1.02839	7758.54	0.83095	7758.54	0.89398	3.58952	0.07653	3.58952	0.14035	3.58952	0.25197	3.58952	0.32028	27954.7	1.07859	27961	0.95309	27957.7	1.0396	3.58952	0.0233	3.58952	0.07075	3.58952	0.16974	3.58952	0.306765	0.288619	0.137046	0.100376	0.0609067	3.58952	0.0698867	0.0336197	0.0256391	0.0225078	0.011413
7759.01	0.89506	7759.01	1.02867	7759.01	0.83082	7759.01	0.89817	3.62019	0.07301	3.62019	0.13845	3.62019	0.29696	3.62019	0.35278	27955.2	1.06248	27961.5	0.95554	27958.4	1.0265	3.62019	0.02264	3.62019	0.06586	3.62019	0.16273	3.62019	0.281109	0.280741	0.130112	0.10428	0.0589517	3.62019	0.0679273	0.0323348	0.0220202	0.0241182	0.0110986
7760.12	0.90063	7760.12	1.02664	7760.12	0.83813	7760.12	0.90887	3.65087	0.07001	3.65087	0.14292	3.65087	0.33253	3.65087	0.38065	27955.8	1.03847	27962	0.95751	27959.2	1.01368	3.65087	0.02167	3.65087	0.06035	3.65087	0.15128	3.65087	0.26153	0.278418	0.125478	0.103939	0.0571014	3.65087	0.0650245	0.0314852	0.0195191	0.0262075	0.0107963
7761.33	0.90737	7761.33	1.02277	7761.33	0.85326	7761.33	0.9178	3.68155	0.06777	3.68155	0.15395	3.68155	0.35555	3.68155	0.40167	27956.3	1.02603	27962.5	0.95908	27959.8	1.00092	3.68155	0.02041	3.68155	0.05458	3.68155	0.13719	3.68155	0.252101	0.280312	0.123361	0.0992771	0.0553366	3.68155	0.061241	0.03104	0.0188308	0.0280172	0.0105032
7761.98	0.91364	7761.98	1.01713	7761.98	0.86142	7761.98	0.92432	3.71223	0.06628	3.71223	0.1713	3.71223	0.36387	3.71223	0.41444	27956.8	1.00953	27963	0.95988	27960.5	0.99022	3.71223	0.01893	3.71223	0.04912	3.71223	0.12258	3.71223	0.254011	0.284512	0.123155	0.0910141	0.0536402	3.71223	0.056797	0.0308683	0.0199142	0.0290729	0.0102169
7763.05	0.92084	7763.05	1.00464	7763.05	0.88494	7763.05	0.9471	3.74291	0.06533	3.74291	0.19432	3.74291	0.35648	3.74291	0.41854	27957.3	0.99671	27963.5	0.96028	27961.1	0.98008	3.74291	0.01735	3.74291	0.04461	3.74291	0.10953	3.74291	0.264741	0.289102	0.123719	0.0806051	0.0519973	3.74291	0.0520474	0.0307882	0.0219921	0.0291431	0.00993536
7764.03	0.92822	7764.03	0.99189	7764.03	0.90858	7764.03	0.97554	3.77359	0.06453	3.77359	0.22202	3.77359	0.33362	3.77359	0.41454	27957.9	0.98129	27963.9	0.96022	27961.8	0.96853	3.77359	0.01581	3.77359	0.04164	3.77359	0.09963	3.77359	0.279532	0.292504	0.123838	0.0702415	0.0503953	3.77359	0.0474332	0.0306225	0.0241886	0.028181	0.00965686
7765.05	0.9358	7765.05	0.97497	7765.05	0.92891	7765.05	1.01319	3.80427	0.06348	3.80427	0.25311	3.80427	0.29674	3.80427	0.40403	27958.3	0.96901	27964.4	0.95958	27962.3	0.9598	3.80427	0.01446	3.80427	0.04041	3.80427	0.09328	3.80427	0.293554	0.293572	0.122581	0.062679	0.0488242	3.80427	0.0433946	0.0302401	0.0258908	0.0262863	0.00938017
7766.35	0.94375	7766.35	0.9621	7766.35	0.94636	7766.35	1.05353	3.83495	0.0618	3.83495	0.28604	3.83495	0.24852	3.83495	0.38952	27958.9	0.95747	27964.9	0.9588	27962.8	0.95076	3.83495	0.01341	3.83495	0.04063	3.83495	0.08949	3.83495	0.303104	0.291562	0.119477	0.0602379	0.0472762	3.83495	0.0402375	0.0295765	0.0267563	0.0236857	0.00910451
7767	0.95047	7767	0.95167	7767	0.95057	7767	1.06893	3.86563	0.05924	3.86563	0.31912	3.86563	0.19285	3.86563	0.37421	27959.3	0.94644	27965.4	0.9575	27963.3	0.94245	3.86563	0.01266	3.86563	0.04165	3.86563	0.08639	3.86563	0.305873	0.286038	0.114555	0.0629998	0.0457457	3.86563	0.0379926	0.0286378	0.0266438	0.0207294	0.00882954
7768.04	0.95763	7768.04	0.93369	7768.04	0.95451	7768.04	1.09533	3.89631	0.05568	3.89631	0.35056	3.89631	0.13538	3.89631	0.3615	27959.8	0.93779	27965.9	0.95605	27963.7	0.93372	3.89631	0.01212	3.89631	0.04279	3.89631	0.08209	3.89631	0.300808	0.276804	0.108292	0.0686472	0.0442294	3.89631	0.0363619	0.0274939	0.0255633	0.0178972	0.0085553
7769.05	0.96454	7769.05	0.92072	7769.05	0.954	7769.05	1.11453	3.92699	0.05115	3.92699	0.37868	3.92699	0.0864	3.92699	0.35422	27960.3	0.92494	27966.4	0.95417	27964.1	0.92505	3.92699	0.01161	3.92699	0.04354	3.92699	0.07532	3.92699	0.28788	0.263846	0.101515	0.0743872	0.0427255	3.92699	0.0348157	0.0262625	0.0236492	0.0157754	0.00828221
7770.01	0.971	7770.01	0.90849	7770.01	0.95169	7770.01	1.12763	3.95767	0.04576	3.95767	0.40196	3.95767	0.06944	3.95767	0.35378	27960.8	0.91837	27966.9	0.95214	27964.6	0.9172	3.95767	0.01092	3.95767	0.04363	3.95767	0.06548	3.95767	0.267851	0.247316	0.0952223	0.0782268	0.041234	3.95767	0.0327727	0.0250849	0.0211496	0.0148777	0.00801089
7771.32	0.97796	7771.32	0.90171	7771.32	0.94807	7771.32	1.1388	3.98835	0.03973	3.98835	0.41916	3.98835	0.09332	3.98835	0.3597	27961.3	0.91092	27967.4	0.95008	27964.9	0.90869	3.98835	0.00992	3.98835	0.04301	3.98835	0.05264	3.98835	0.242051	0.227532	0.0903275	0.0791078	0.0397559	3.98835	0.0297502	0.0240936	0.0184296	0.0152779	0.00774216
7772.02	0.98338	7772.02	0.89851	7772.02	0.9472	7772.02	1.14332	4.01903	0.03331	4.01903	0.42946	4.01903	0.12729	4.01903	0.36991	27961.9	0.90296	27967.9	0.94802	27965.4	0.90032	4.01903	0.00848	4.01903	0.04179	4.01903	0.03735	4.01903	0.21218	0.204989	0.0873359	0.0767274	0.0382932	4.01903	0.0254412	0.0233767	0.015978	0.016509	0.00747687
7773.02	0.98882	7773.02	0.8948	7773.02	0.94606	7773.02	1.15055	4.04971	0.02677	4.04971	0.43247	4.04971	0.15515	4.04971	0.38165	27962.3	0.89626	27968.5	0.94559	27965.8	0.89275	4.04971	0.00658	4.04971	0.04022	4.04971	0.02057	4.04971	0.180108	0.180373	0.0861338	0.0713924	0.0368485	4.04971	0.0197497	0.0229507	0.014357	0.0179392	0.00721585
7774.07	0.99364	7774.07	0.89206	7774.07	0.94571	7774.07	1.15392	4.08039	0.0204	4.08039	0.42829	4.08039	0.17235	4.08039	0.39232	27962.9	0.88895	27969	0.94384	27966.2	0.8847	4.08039	0.00429	4.08039	0.03853	4.08039	0.00505	4.08039	0.147722	0.154571	0.0860514	0.0639436	0.0354248	4.08039	0.0128809	0.0227564	0.0139637	0.0190844	0.00695979
7774.99	0.99781	7774.99	0.89023	7774.99	0.94706	7774.99	1.14946									27963.4	0.88294	27969.5	0.94192	27966.5	0.87753
7776.23	1.00163	7776.23	0.88924	7776.23	0.95099	7776.23	1.13267									27963.7	0.88055	27970	0.94033	27967	0.87025
7777.04	1.00407	7777.04	0.88829	7777.04	0.95331	7777.04	1.12075									27965	0.86867	27970.5	0.93906	27967.8	0.85736
7778.02	1.00622	7778.02	0.88656	7778.02	0.95656	7778.02	1.10242									27966	0.86056	27971	0.93799	27968.7	0.84576
7779.06	1.00797	7779.06	0.8864	7779.06	0.96176	7779.06	1.07803									27967	0.85193	27971.5	0.93719	27969.5	0.83667
7779.99	1.00932	7779.99	0.88633	7779.99	0.96696	7779.99	1.05814									27967.9	0.84655	27972	0.93685	27970.4	0.82956
7781.11	1.01047	7781.11	0.88846	7781.11	0.9738	7781.11	1.03193									27969.2	0.8404	27972.5	0.93654	27971.3	0.82476
7782.21	1.01119	7782.21	0.89158	7782.21	0.9789	7782.21	1.01459									27969.9	0.8359	27973	0.93682	27972.3	0.82255
7782.98	1.01117	7782.98	0.89505	7782.98	0.98188	7782.98	1.00314									27971.1	0.83357	27973.5	0.93719	27973.2	0.82302
7784.08	1.01159	7784.08	0.90047	7784.08	0.98685	7784.08	0.98407									27972	0.83427	27974	0.93834	27974.4	0.82672
7784.99	1.01141	7784.99	0.90527	7784.99	0.99013	7784.99	0.97228									27972.9	0.83941	27974.5	0.93916	27975.4	0.83302
7786.14	1.01183	7786.14	0.91173	7786.14	0.994	7786.14	0.95853									27973.9	0.84594	27975	0.94062	27976.6	0.84238
7787.26	1.01207	7787.26	0.91677	7787.26	0.99732	7787.26	0.94945									27974.8	0.85696	27975.5	0.94236	27977.5	0.85466
7787.98	1.01151	7787.98	0.92215	7787.98	0.99919	7787.98	0.94369									27975.9	0.86693	27976	0.94413	27978.7	0.86887
7789.05	1.01146	7789.05	0.93089	7789.05	1.00318	7789.05	0.93133									27976.8	0.88264	27976.5	0.94616	27979.6	0.88538
7790.02	1.01126	7790.02	0.93835	7790.02	1.00648	7790.02	0.92179									27977.8	0.90029	27977	0.94843	27980.5	0.90411
7791.12	1.01109	7791.12	0.94514	7791.12	1.00968	7791.12	0.91259									27978.8	0.91298	27977.5	0.9507	27981.2	0.92312
7792.33	1.01108	7792.33	0.95004	7792.33	1.01229	7792.33	0.90712									27979.8	0.93381	27978	0.95347	27982	0.94293
7792.99	1.00976	7792.99	0.95267	7792.99	1.01322	7792.99	0.90493									27980.8	0.94676	27978.5	0.95644	27982.7	0.96284
7794.06	1.00905	7794.06	0.95726	7794.06	1.01389	7794.06	0.90246									27981.8	0.96003	27979	0.95931	27983.5	0.98236
7795.04	1.00777	7795.04	0.96223	7795.04	1.01374	7795.04	0.90344									27982.8	0.97062	27979.5	0.96253	27984.2	0.99961
7796.04	1.00661	7796.04	0.96901	7796.04	1.01295	7796.04	0.90738									27983.9	0.98503	27980	0.96563	27985	1.01457
7797.37	1.00567	7797.37	0.97684	7797.37	1.01162	7797.37	0.91571									27985	0.99351	27981	0.97167	27985.8	1.02683
7797.99	1.00323	7797.99	0.98147	7797.99	1.01139	7797.99	0.92035									27986	1.00168	27982	0.97745	27986.9	1.03635
7799.02	1.00134	7799.02	0.99164	7799.02	1.01034	7799.02	0.93028									27987	1.00785	27983	0.9828	27988.1	1.04247
7800.06	0.99937	7800.06	1.0023	7800.06	1.00936	7800.06	0.94192									27987.9	1.01528	27984	0.98704	27989.4	1.04543
7800.99	0.99698	7800.99	1.0147	7800.99	1.00898	7800.99	0.95224									27988.9	1.02128	27984.9	0.99062	27990.8	1.04576
	--															27989.8	1.02896	27985.9	0.99258	27992.4	1.04452
	--															27990.8	1.03289	27986.9	0.99335	27993.8	1.0421
	--															27991.8	1.03664	27987.9	0.99278	27995.2	1.0395
	--															27992.8	1.03979	27988.9	0.99059	27996.5	1.03644
	--															27993.8	1.04274	27989.9	0.98742	27997.7	1.03401
	--															27994.8	1.04376	27991	0.98287	27998.6	1.03205
	--															27995.9	1.04223	27992	0.97815	27999.5	1.03109
	--															27996.9	1.04358	27993	0.97256	28000.4	1.03052
	--															27997.9	1.04193	27994	0.96714	28001.2	1.03085
	--															27998.9	1.03802	27995	0.96202	28002	1.03131
	--															27999.9	1.03738	27996	0.95735	28002.8	1.03201
	--															28001	1.03391	27997	0.95335	28003.7	1.03272
	--															28001.9	1.0367	27998	0.95028	28004.6	1.03304
	--															28003.2	1.02981	27999	0.94845	28005.5	1.03287
	--															28004	1.0274	28000	0.94744	28006.2	1.03211
	--															28005	1.02433	28001	0.94773	28007.2	1.03066
	--															28006	1.02181	28002	0.94873	28008.2	1.02872
	--															28007.1	1.01613	28003	0.95101	28009.2	1.02552
	--															28008	1.01203	28004	0.95356	28010.3	1.02215
	--															28009	1.00935	28005	0.95714	28011.4	1.01778
	--															28009.9	1.00568	28006	0.96078	28012.5	1.0133
	--															28010.9	0.99899	28007	0.96465	28013.6	1.008
	--															28011.9	0.99637	28008	0.9684	28014.6	1.00218
	--															28012.8	0.98712	28009	0.97212	28015.5	0.99601
	--															28013.9	0.98413	28010	0.97583	28016.3	0.98994
	--															28014.8	0.98207	28011	0.97909	28017.1	0.98364
	--															28015.9	0.97594	28012	0.98185	28017.8	0.97754
	--															28016.9	0.97346	28013	0.98435	28018.5	0.97146
	--															28017.9	0.97002	28014	0.98651	28019.3	0.96611
	--															28018.9	0.96538	28015	0.98825	28020.1	0.96103
	--															28019.9	0.96419	28016	0.98942	28020.9	0.95667
	--															28020.9	0.95965	28017	0.99053	28021.7	0.95273
	--															28021.9	0.95878	28018	0.99108	28022.6	0.94952
	--															28022.9	0.95959	28019	0.99161	28023.9	0.94663
	--															28023.9	0.95796	28019.9	0.99116	28025.2	0.94435
	--															28024.9	0.95563	28020.9	0.99102	28026.5	0.94229
	--															28025.8	0.95664	28021.9	0.99029	28028	0.94068
	--															28026.8	0.95744	28022.9	0.98935	28029.6	0.93922
	--															28027.7	0.9553	28023.9	0.98811	28030.9	0.93798
	--															28028.7	0.95721	28024.9	0.98652	28032.2	0.93697
	--															28029.8	0.95666	28025.9	0.98525	28033.3	0.93618
	--															28030.9	0.95731	28026.9	0.98385	28034.6	0.93581
	--															28031.9	0.96167	28027.9	0.98221	28035.2	0.9358
	--															28033	0.95962	28028.9	0.98077	28036.3	0.93656
	--															28034	0.96345	28029.9	0.97949	28037	0.93771
	--															28036.2	0.96549	28030.9	0.97822	28037.9	0.93971
	--															28038.4	0.96957	28031.9	0.97734	28038.7	0.94237
	--															28040.1	0.97494	28032.9	0.97654	28039.6	0.94611
	--															28042.2	0.97843	28033.9	0.97585	28040.4	0.95043
	--															28044	0.98141	28034.9	0.97575	28041.3	0.95523
	--															28046	0.98351	28035.9	0.97582	28042.2	0.96068
	--															28047.9	0.99044	28036.9	0.97614	28043.2	0.96645
	--															28049.9	0.99778	28037.9	0.97658	28044	0.9725
	--															28051.9	0.99713	28038.9	0.97729	28045.1	0.97886
	--															28053.9	1.00198	28039.9	0.97809	28046.2	0.98545
	--															28056	1.00426	28040.9	0.97903	28047.3	0.99171
	--															28058.1	1.0069	28041.9	0.97992	28048.3	0.99772
	--															28060	1.00812	28042.9	0.98127	28049.4	1.0035
	--															28062	1.00717	28043.9	0.98256	28050.5	1.00883
	--															28063.8	1.00863	28044.9	0.98398	28051.3	1.01352
	--															28065.8	1.00933	28045.9	0.98537	28052.2	1.01758
	--															28067.9	1.01076	28046.9	0.98655	28052.9	1.0207
	--															28070.1	1.01066	28047.9	0.98774	28053.7	1.02331
	--															28072.1	1.01022	28048.9	0.98904	28054.4	1.02503
	--															28074.2	1.01528	28049.9	0.99006	28055.1	1.02619
	--															28076.1	1.01268	28050.9	0.99119	28056	1.02663
	--															28078.1	1.01228	28051.9	0.99214	28056.8	1.02631
	--															28080	1.01328	28052.9	0.99275	28057.6	1.02549
	--															28081.9	1.01195	28053.9	0.99345	28058.5	1.0242
	--															28083.9	1.01338	28054.9	0.9942	28059.8	1.02278
	--															28085.9	1.01008	28055.9	0.99459	28061.1	1.021
	--															28087.9	1.00949	28056.9	0.99499	28062.4	1.01914
	--															28090	1.00938	28057.9	0.99556	28063.8	1.0173
	--															28092.1	1.00418	28058.9	0.99549	28065.5	1.01537
	--															28094.1	1.0043	28059.9	0.99594	28066.9	1.01352
	--															28096	1.0022	28060.9	0.9958	28068.1	1.01201
	--															28098	0.99754	28061.9	0.99593	28069.3	1.0108
	--															28099.9	1.00067	28062.9	0.996	28070.3	1.00975
	--															28101.8	0.997	28064	0.99569	28071.3	1.00896
	--															28104	0.99735	28065	0.99567	28072.1	1.00856
	--															28106	0.99494	28066	0.99554	28072.9	1.00838
	--															28108.1	0.99457	28067	0.99515	28073.7	1.00848
	--															28110.2	0.99331	28068	0.99522	28074.6	1.00903
	--															28112.2	0.99447	28069	0.99522	28075.4	1.00972
	--															28114.1	0.99414	28070	0.99472	28076.3	1.01063
	--															28116	0.99156	28071	0.99448	28077.1	1.01157
	--															28118	0.99416	28072	0.99441	28078.1	1.01264
	--															28119.8	0.99317	28073	0.99416	28078.9	1.01369
	--															28121.9	0.99223	28074	0.99392	28079.9	1.01468
	--															28123.8	0.99516	28075	0.99388	28080.9	1.01555
	--															28126	0.99627	28076	0.99367	28082	1.0165
	--															28128.1	0.99643	28077	0.99368	28083	1.01701
	--															28130	0.99818	28078	0.99363	28084.2	1.01739
	--															28132.1	0.99775	28079	0.99365	28085.2	1.01754
	--															28133.9	1.00137	28080	0.99357	28086.3	1.01746
	--															28135.8	0.99891	28081	0.99356	28088	1.01644
	--															28137.7	1.00068	28082	0.9938	28089.6	1.01456
	--															28139.9	1.00089	28083	0.99386	28091.1	1.01222
	--															28142.1	1.00206	28084	0.99374	28092.6	1.00933
	--															28144.2	1.00569	28085	0.99413	28094.4	1.00629
	--															28146.2	1.00086	28086	0.99447	28096.9	1.0031
	--															28148.2	1.00318	28087	0.99477	28099.7	1.00039
	--															28150.2	1.00509	28088	0.99495	28102.5	0.99774
	--															28152	1.00388	28089	0.99534	28105.2	0.99511
	--															28153.9	1.00824	28090	0.99575	28107.1	0.99233
	--															28155.8	1.00325	28092	0.99641	28108.8	0.98951
	--															28157.9	1.00421	28093.9	0.99718	28110.4	0.98689
	--															28159.9	1.00761	28095.9	0.99833	28112.2	0.98465
	--															28162.1	1.00639	28097.9	0.99913	28113.8	0.98289
	--															28164.1	1.00496	28100	0.99976	28115.7	0.98201
	--															28166.1	1.0062	28102	1.00041	28117.6	0.98176
	--															28168	1.00598	28104	1.00089	28119.9	0.9824
	--															28170	1.00819	28106	1.00123	28122	0.98399
	--															28171.8	1.00609	28108	1.00122	28123.9	0.98637
	--															28173.8	1.00341	28110	1.00112	28125.4	0.98913
	--															28176.9	1.00528	28112	1.00099	28127	0.99259
	--															28180.2	1.00372	28114	1.00084	28128.5	0.99655
	--															28183.5	1.00108	28115.9	1.00051	28130.2	1.00058
	--															28186.1	1.00477	28117.9	1.00023	28132.3	1.00471
	--															28189.1	1.00168	28120	0.99971	28135.3	1.00916
	--															28191.8	1.00233	28122	0.99953	28138.2	1.01275
	--															28194.9	1.00177	28124	0.99923	28140.9	1.01552
	--															28198	1.00329	28126	0.99907	28142.8	1.01696
	--															28201.2	1.00039	28128	0.99888	28144.6	1.01738
	--															28204	1.00061	28130	0.99882	28146.2	1.01677
	--															28207	1.00164	28132	0.99872	28148	1.01526
	--															28209.8	0.99998	28133.9	0.99894	28149.6	1.01352
	--															28212.8	0.99653	28136	0.99904	28151.5	1.01127
	--															28216.2	0.9999	28138	0.99922	28153.4	1.0088
	--															28219.6	1.00067	28140	0.99955	28155.6	1.00673
	--															28222.2	0.99754	28142	0.99984	28157.8	1.00484
	--															28225.2	0.99908	28144	1.00031	28159.7	1.00309
	--															28227.9	0.99881	28146	1.00044	28161.3	1.00158
	--															28230.9	0.99791	28147.9	1.00093	28162.8	1.00026
	--															28233.9	0.99703	28150	1.00118	28164.3	0.99939
	--															28237.1	0.99776	28152	1.00134	28166	0.99891
	--															28240	0.9976	28154	1.00148	28168.1	0.99903
	--															28243	0.99784	28156	1.00153	28170.9	0.99962
	--															28245.8	0.9965	28158	1.00171	28173.9	1.00062
	--															28248.9	1.00064	28159.9	1.00175	28176.6	1.00206
	--															28252.2	0.99821	28162	1.0018	28179.6	1.00456
	--															28255.5	0.99936	28164	1.00176	28182.1	1.00727
	--															28258	0.99816	28166	1.00177	28184.6	1.00981
	--															28261.2	0.99857	28168	1.00163	28187.2	1.0118
	--															28263.9	1.00009	28170	1.00137	28190.2	1.01295
	--															28267	1.00146	28171.9	1.00132	28193.5	1.01293
	--															28269.9	0.99953	28174	1.00126	28196.4	1.01138
	--															28273.2	0.99994	28176	1.00096	28198.7	1.0087
	--															28276	1.00092	28178	1.00089	28200.9	1.00544
	--															28279.1	1.00083	28180	1.00074	28203.8	1.00202
	--															28281.8	0.99874	28181.9	1.00068	28207.7	0.9994
	--															28284.9	1.00001	28184	1.0006	28212.1	0.99726
	--															28288.3	0.9984	28186	1.0002	28215.4	0.99561
	--															28291.5	1.00168	28188	1.00014	28218	0.99426
	--															28294.2	1.00007	28190	1.00004	28220.4	0.99315
	--															28297.4	0.99826	28191.9	0.99969	28223	0.99224
	--															28299.9	1.00264	28194	0.99969	28225.8	0.99171
	--															28302.9	1.00004	28196	0.99964	28229.2	0.99175
	--															28306	0.9983	28198	0.99969	28232.1	0.99192
	--															28309	1.00107	28199.9	0.9997	28234.5	0.99226
	--															28312.1	0.99925	28202	0.9996	28236.8	0.99245
	--															28315	1.00132	28204	0.9996	28239.4	0.99298
	--															28317.9	1.00114	28206	0.99965	28243.5	0.99419
	--															28320.7	0.99794	28208	0.99987	28247.6	0.99591
	--															28324.2	0.99681	28209.9	0.99981	28251.3	0.9983
	--															28327.3	0.99836	28212	1	28253.8	1.00102
	--															28330.3	0.99948	28214	1.00012	28256.3	1.00422
	--															28333.1	0.99954	28216	1.00019	28258.9	1.00719
	--															28336	0.9993	28217.9	1.00024	28261.6	1.00936
	--															28338.9	0.99846	28220	1.00039	28264.8	1.0106
	--															28342	0.99816	28222	1.00057	28268	1.01038
	--															28345	0.99765	28224	1.00041	28270.5	1.00934
	--															28348	0.99963	28225.9	1.00048	28272.7	1.00779
	--															28351.1	0.99705	28228	1.0006	28275.2	1.00601
	--															28353.9	1.00006	28230	1.00072	28278.7	1.00416
	--															28356.8	0.99878	28231.9	1.00057	28283	1.00228
	--															28360.1	0.99787	28234	1.00041	28287	1.00058
	--															28363.2	0.99828	28236	1.00062	28289.7	0.99902
	--															28366.6	0.99956	28238	1.0006	28292.2	0.99797
	--															28369.1	1.00062	28239.9	1.00048	28294.8	0.9975
	--															28372	0.99759	28243	1.00031	28297.5	0.99766
	--															28374.8	0.99919	28246	1.00023	28300.6	0.9981
	--															28378	0.99812	28249	1.00003	28303.9	0.99867
	--															28381	0.99868	28252	1.00002	28306.5	0.99896
	--															28384.1	0.99827	28255	0.99985	28308.7	0.99879
	--															28388	0.99875	28258	0.99964	28311	0.99831
	--															28391.8	0.99917	28261	0.99955	28314.3	0.99782
	--															28395.9	0.99894	28264	0.99936	28318.3	0.99747
	--															28400.4	0.99942	28266.9	0.99939	28322.7	0.99703
	--															28405.1	0.99887	28270	0.99933	28325.5	0.99633
	--															28408.1	0.99921	28272.9	0.99929	28328.1	0.99569
	--															28411.9	0.99882	28276	0.99928	28330.6	0.99531
	--															28416	1.00044	28278.9	0.99949	28333.5	0.99563
	--															28420.1	1.00004	28282	0.9995	28336.2	0.99652
	--															28424.2	0.9993	28284.9	0.99949	28339.6	0.99789
	--															28427.9	1.00107	28288	0.99963	28342.4	0.99931
	--															28431.7	1.00077	28291	0.99964	28344.7	1.00041
	--															28436.3	1.00049	28294	0.99969	28347	1.00097
	--															28441	1.00202	28297	0.99958	28349.7	1.00124
	--															28444.2	0.99973	28300	0.99985	28353.8	1.00147
	--															28448	1.00111	28303	0.99977	28358.1	1.00163
	--															28451.9	1.00138	28306	0.99972	28361.4	1.00148
	--															28455.9	1.00168	28309	0.99968	28364	1.00122
	--															28460.1	0.99935	28311.9	0.9998	28366.5	1.00037
	--															28463.9	1.00093	28315	0.99967	28369	0.99972
	--															28467.7	1.00069	28318	0.99977	28371.9	0.99883
	--															28472.3	1.00006	28321	0.99976	28375	0.99795
	--															28477	1.00265	28324	0.9999	28378.2	0.99701
	--															28480.3	1.00166	28326.9	0.99973	28380.6	0.9961
	--															28484	1.00074	28330	0.99973	28382.8	0.99544
	--															28487.9	1.00283	28333	0.99988	28386.3	0.99477
	--															28492	0.99903	28336	0.99975	28391.7	0.99481
	--															28496	1.00217	28339	0.99964	28397.2	0.99505
	--															28500	0.99995	28341.9	0.99971	28400.7	0.99525
	--															28503.8	1.00124	28345	0.99958	28404.1	0.99549
	--															28508	1.002	28348	0.99959	28407.6	0.99606
	--															28512.7	0.99869	28350.9	0.99946	28411.9	0.99695
	--															28516.2	1.00161	28354	0.99948	28415.8	0.99833
	--															28520.2	1.00144	28357	0.99931	28418.9	0.99991
	--															28523.9	1.00209	28359.9	0.99928	28422	1.00167
	--															28528	1.00424	28363	0.99922	28427	1.00357
	--															28532.2	1.00271	28366	0.99919	28432.6	1.00486
	--															28536.1	1.00067	28368.9	0.99935	28436.6	1.00546
	--															28539.8	1.00196	28372	0.99936	28440	1.0053
	--															28543.9	1.00072	28375	0.9992	28443.4	1.00463
	--															28548.3	1.00324	28378	0.99937	28447.3	1.00349
	--															28553.1	1.00164	28381	0.99928	28451.5	1.00211
	--															28556.2	1.00306	28384	0.99957	28454.9	1.00045
	--															28559.9	1.00139	28387	0.99931	28457.9	0.99887
	--															28563.9	1.00425	28389.9	0.99935	28462.2	0.99782
	--															28568	1.00294	28393.9	0.99956	28467.7	0.99695
	--															28572.1	1.00203	28397.9	0.99959	28472.4	0.9962
	--															28576	1.00333	28401.9	0.99948	28475.8	0.99537
	--															28579.7	1.00097	28405.9	0.99959	28479.2	0.99487
	--															28584.3	1.00129	28409.9	0.99955	28482.8	0.99466
	--																	28414	0.99966	28487.2	0.99507
	--																	28418	0.99962	28490.9	0.99544
	--																	28422	0.99957	28494	0.99604
	--																	28426	0.99981	28497.5	0.99683
	--																	28430	0.99994	28502.9	0.99787
	--																	28434	0.99983	28508.3	0.99895
	--																	28438	1.00002	28511.8	0.99987
	--																	28442	1.00015	28515.2	1.00113
	--																	28445.9	0.99992	28518.7	1.00235
	--																	28449.9	1.0002	28522.8	1.00363
	--																	28454	1.0003	28526.9	1.00449
	--																	28458	1.00018	28530	1.00492
	--																	28462	1.00034	28533.1	1.00487
	--																	28466	1.00036	28538.3	1.00461
	--																	28469.9	1.00035	28543.9	1.00389
	--																	28474	1.00036	28547.9	1.00282
	--																	28478	1.00043	28551.2	1.00118
	--																	28482	1.00046	28554.5	0.99987
	--																	28486	1.00054	28558.5	0.99865
	--																	28489.9	1.00071	28562.9	0.99793
	--																	28494	1.00055	28566.1	0.99716
	--																	28498	1.00091	28569.1	0.9965
	--																	28501.9	1.00048	28573.1	0.99641
	--																	28506	1.00061	28578.9	0.99695
	--																	28510	1.00082	28583.7	0.99768
	--																	28514	1.00069	28587.9	0.99877
	--																	28518	1.0007	28592.2	0.99962
	--																	28522	1.00065	28597.4	1.00056
	--																	28526	1.00066	28602.1	1.00123
	--																	28530	1.00099	28605.9	1.00176
	--																	28534	1.00068	28610.9	1.00239
	--																	28537.9	1.00067	28618.1	1.00306
	--																	28542	1.00068	28623.1	1.00313
	--																	28547	1.00046	28627.3	1.00262
	--																	28551.9	1.00053	28631.8	1.00213
	--																	28557	1.00037	28637.2	1.00181
	--																	28562	1.00041	28641.3	1.0014
	--																	28567	1.00045	28645.3	1.00072
	--																	28572	1.00045	28651.6	1.00014
	--																	28576.9	1.00001	28658.1	0.99943
	--																	28581.9	1.00008	28662.3	0.99849
	--																	28587	0.99996	28666.6	0.99769
	--																	28592	0.99996	28671.5	0.99749
	--																	28597	0.99975	28676.6	0.99756
	--																	28602	0.99969	28680.4	0.99754
	--																	28607	0.99953	28685	0.99786
	--																	28612	0.99953	28692.2	0.99847
	--																	28617	0.99952	28697.6	0.99893
	--																	28622	0.99928	28701.7	0.99919
	--																	28627	0.99927	28706.4	0.99959
	--																	28632	0.99914	28711.6	1.00015
	--																	28637	0.99905	28716	1.0005
	--																	28642	0.99897	28719.8	1.00085
	--																	28646.9	0.99891	28725.9	1.00144
	--																	28651.9	0.99875	28732.6	1.00163
	--																	28657	0.99854	28737	1.00144
	--																	28662	0.99843	28741.2	1.00106
	--																	28667	0.99853
	--																	28672	0.99815
	--																	28677	0.99791
	--																	28681.9	0.99778
	--																	28687	0.99763
	--																	28692	0.99756
	--																	28697	0.99739
	--																	28702	0.99734
	--																	28707	0.99714
	--																	28712	0.99711
	--																	28716.9	0.99619
	--																	28722	0.99648
	--																	28727	0.9963
	--																	28732	0.99605
	--																	28737	0.99595
	--
	--
	--
	--
	--
	--
	--
	--
	--
	--
	--
	--
	--
	--
	--
	--
	--
	--
	--
	--
	--
	--
	--
	--
	--
	--
	--
	--
	--
	--
	--
	--
	--
	--
	--
	--
	--
	--
	--
	--
	--
	--
	--
	--
	--
	--
	--
	--
	--
	--
	--
	--
	--
	--
	--
	--
	--
	--
	--
	--
	--
	--
	--
	--
	--
	--
	--
	--
	--
	--
	--
	--
	--
	--
	--
	--
	--
	--
	--
	--
	--
	--
	--
	--
	--
	--
	--
	--
	--
	--
	--
	--
	--
	--
	--
	--
	--
	--
	--
	--
	--
	--
	--
	--
	--
	--
	--
	--
	--
	--
	--
	--
	--
	--
	--
	--
	--
	--
	--
	--
	--
	--
	--
	--
	--
	--
	--
	--
	--
	--
	--
	--
	--
	--
	--
	--
	--
	--
	--
	--
	--
	--
	--
	--
	--
	--
	--
	--
	--
	--
	--
	--
	--
	--
	--
	--
	--
	--
	--
	--
	--
	--
	--
	--
	--
	--
	--
	--
	--
	--
	--
	--
	--
	--
	--
	--
	--
	--
	--
	--
	--
	--
	--
	--
	--
	--
	--
	--
	--
	--
	--
	--
	--
	--
	--
	--
	--
	--
	--
	--
	--
	--
	--
	--
	--
	--
	--
	--
	--
	--
	--
	--
	--
	--
	--
	--
	--
	--
	--
	--
	--
	--
	--
	--
	--
	--
	--
	--
	--
	--
	--
	--
	--
	--
	--
	--
	--
	--
	--
	--
	--
	--
	--
	--
	--
	--
	--
	--
	--
	--
	--
	--
	--
	--
	--
	--
	--
	--
	--
	--
	--
	--
	--
	--
	--
	--
	--
	--
	--
	--
	--
	--
	--
	--
	--
	--
	--
	--
	--
	--
	--
	--
	--
	--
	--
	--
	--
	--
	--
	--
	--
	--
	--
	--
	--
	--
	--
	--
	--
	--
	--
	--
	--
	--
	--
	--
	--
	--
	--
	--
	--
	--
	--
	--
	--
	--
	--
	--
	--
	--
	--
	--
	--
	--
	--
	--
	--
	--
	--
	--
	--
	--
	--
	--
	--
	--
	--
	--
	--
	--
	--
	--
	--
	--
	--
	--
	--
	--
	--
	--
	--
	--
	--
	--
	--
	--
	--
	--
	--
	--
	--
	--
	--
	--
	--
	--
	--
	--
	--
	--
	--
	--
	--
	--
	--
	--
	--
	--
	--
	--
	--
	--
	--
	--
	--
	--
	--
	--
	--
	--
	--
	--
	--
	--
	--
	--
	--
	--
	--
	--
	--
	--
	--
	--
	--
	--
	--
	--
	--
	--
	--
	--
	--
	--
	--
	--
	--
	--
	--
	--
	--
	--
	--
	--
	--
	--
	--
	--
	--
	--
	--
	--
	--
	--
	--
	--
	--
	--
	--
	--
	--
	--
	--
	--
	--
	--
	--
	--
	--
	--
	--
	--
	--
	--
	--
	--
	--
	--
	--
	--
	--
	--
	--
	--
	--
	--
	--
	--
	--
	--
	--
	--
	--
	--
	--
	--
	--
	--
	--
	--
	--
	--
	--
	--
	--
	--
	--
	--
	--
	--
	--
	--
	--
	--
	--
	--
	--
	--
	--
	--
	--
	--
	--
	--
	--
	--
	--
	--
	--
	--
	--
	--
	--
	--
	--
	--
	--
	--
	--
	--
	--
	--
	--
	--
	--
	--
	--
	--
	--
	--
	--
	--
	--
	--
	--
	--
	--
	--
	--
	--
	--
	--
	--
	--
	--
	--
	--
	--
	--
	--
	--
	--
	--
	--
	--
	--
	--
	--
	--
	--
	--
	--
	--
	--
	--
	--
	--
	--
	--
	--
	--
	--
	--
	--
	--
	--
	--
	--
	--
	--
	--
	--
	--
	--
	--
	--
	--
	--
	--
	--
	--
	--
	--
	--
	--
	--
	--
	--
	--
	--
	--
	--
	--
	--
	--
	--
	--
	--
	--
	--
	--
	--
	--
	--
	--
	--
	--
	--
	--
	--
	--
	--
	--
	--
	--
	--
	--
	--
	--
	--
	--
	--
	--
	--
	--
	--
	--
	--
	--
	--
	--
	--
	--
	--
	--
	--
	--
	--
	--
	--
	--
	--
	--
	--
	--
	--
	--
	--
	--
	--
	--
	--
	--
	--
	--
	--
	--
	--
	--
	--
	--
	--
	--
	--
	--
	--
	--
	--
	--
	--
	--
	--
	--
	--
	--
	--
	--
	--
	--
	--
	--
	--
	--
	--
	--
	--
	--
	--
	--
	--
	--
	--
	--
	--
	--
	--
	--
	--
	--
	--
	--
	--
	--
	--
	--
	--
	--
	--
	--
	--
	--
	--
	--
	--
	--
	--
	--
	--
	--
	--
	--
	--
	--
	--
	--
	--
	--
	--
	--
	--
	--
	--
	--
	--
	--
	--
	--
	--
	--
	--
	--
	--
	--
	--
	--
	--
	--
	--
	--
	--
	--
	--
	--
	--
	--
	--
	--
	--
	--
	--
	--
	--
	--
	--
	--
	--
	--
	--
	--
	--
	--
	--
	--
	--
	--
	--
	--
	--
	--
	--
	--
	--
	--
	--
	--
	--
	--
	--
	--
	--
	--
	--
	--
	--
	--
	--
	--
	--
	--
	--
	--
	--
	--
	--
	--
	--
	--
	--
	--
	--
	--
	--
	--
	--
	--
	--
	--
	--
	--
	--
	--
	--
	--
	--
	--
	--
	--
	--
	--
	--
	--
	--
	--
	--
	--
	--
	--
	--
	--
	--
	--
	--
	--
	--
	--
	--
	--
	--
	--
	--
	--
	--
	--
	--
	--
	--
	--
	--
	--
	--
	--
	--
	--
	--
	--
	--
	--
	--
	--
	--
	--
	--
	--
	--
	--
	--
	--
	--
	--
	--
	--
	--
	--
	--
	--
	--
	--
	--
	--
	--
	--
	--
	--
	--
	--
	--
	--
	--
	--
	--
	--
	--
	--
	--
	--
	--
	--
	--
	--
	--
	--
	--
	--
	--
	--
	--
	--
	--
	--
	--
	--
	--
	--
	--
	--
	--
	--
	--
	--
	--
	--
	--
	--
	--
	--
	--
	--
	--
	--
	--
	--
	--
	--
	--
	--
	--
	--
	--
	--
	--
	--
	--
	--
	--
	--
	--
	--
	--
	--
	--
	--
	--
	--
	--
	--
	--
	--
	--
	--
	--
	--
	--
	--
	--
	--
	--
	--
	--
	--
	--
	--
	--
	--
	--
	--
	--
	--
	--
	--
	--
	--
	--
	--
	--
	--
	--
	--
	--
	--
	--
	--
	--
	--
	--
	--
	--
	--
	--
	--
	--
	--
	--
	--
	--
	--
	--
	--
	--
	--
	--
	--
	--
	--
	--
	--
	--
	--
	--
	--
	--
	--
	--
	--
	--
	--
	--
	--
	--
	--
	--
	--
	--
	--
	--
	--
	--
	--
	--
	--
	--
	--
	--
	--
	--
	--
	--
	--
	--
	--
	--
	--
	--
	--
	--
	--
	--
	--
	--
	--
	--
	--
	--
	--
	--
	--
	--
	--
	--
	--
	--
	--
	--
	--
	--
	--
	--
	--
	--
	--
	--
	--
	--
	--
	--
	--
	--
	--
	--
	--
	--
	--
	--
	--
	--
	--
	--
	--
	--
	--
	--
	--
	--
	--
	--
	--
	--
	--
	--
	--
	--
	--
	--
	--
	--
	--
	--
	--
	--
	--
	--
	--
	--
	--
	--
	--
	--
	--
	--
	--
	--
	--
	--
	--
	--
	--
	--
	--
	--
	--
	--
	--
	--
	--
	--
	--
	--
	--
	--
	--
	--
	--
	--
	--
	--
	--
	--
	--
	--
	--
	--
	--
	--
	--
	--
	--
	--
	--
	--
	--
	--
	--
	--
	--
	--
	--
	--
	--
	--
	--
	--
	--
	--
	--
	--
	--
	--
	--
	--
	--
	--
	--
	--
	--
	--
	--
	--
	--
	--
	--
	--
	--
	--
	--
	--
	--
	--
	--
	--
	--
	--
	--
	--
	--
	--
	--
	--
	--
	--
	--
	--
	--
	--
	--
	--
	--
	--
	--
	--
	--
	--
	--
	--
	--
	--
	--
	--
	--
	--
	--
	--
	--
	--
	--
	--
	--
	--
	--
	--
	--
	--
	--
	--
	--
	--
	--
	--
	--
	--
	--
	--
	--
	--
	--
	--
	--
	--
	--
	--
	--
	--
	--
	--
	--
	--
	--
	--
	--
	--
	--
	--
	--
	--
	--
	--
	--
	--
	--
	--
	--
	--
	--
	--
	--
	--
	--
	--
	--
	--
	--
	--
	--
	--
	--
	--
	--
	--
	--
	--
	--
	--
	--
	--
	--
	--
	--
	--
	--
	--
	--
	--
	--
	--
	--
	--
	--
	--
	--
	--
	--
	--
	--
	--
	--
	--
	--
	--
	--
	--
	--
	--
	--
	--
	--
	--
	--
	--
	--
	--
	--
	--
	--
	--
	--
	--
	--
	--
	--
	--
	--
	--
	--
	--
	--
	--
	--
	--
	--
	--
	--
	--
	--
	--
	--
	--
	--
	--
	--
	--
	--
	--
	--
	--
	--
	--
	--
	--
	--
	--
	--
	--
	--
	--
	--
	--
	--
	--
	--
	--
	--
	--
	--
	--
	--
	--
	--
	--
	--
	--
	--
	--
	--
	--
	--
	--
	--
	--
	--
	--
	--
	--
	--
	--
	--
	--
	--
	--
	--
	--
	--
	--
	--
	--
	--
	--
	--
	--
	--
	--
	--
	--
	--
	--
	--
	--
	--
	--
	--
	--
	--
	--
	--
	--
	--
	--
	--
	--
	--
	--
	--
	--
	--
	--
	--
	--
	--
	--
	--
	--
	--
	--
	--
	--
	--
	--
	--
	--
	--
	--
	--
	--
	--
	--
	--
	--
	--
	--
	--
	--
	--
	--
	--
	--
	--
	--
	--
	--
	--
	--
	--
	--
	--
	--
	--
	--
	--
	--
	--
	--
	--
[truncated: 185 more rows]

## Sheet: Fig.3c
	0.2	0.229	0.258	0.287	0.316	0.345	0.374	0.403	0.432	0.461	0.49	0.519	0.548	0.577	0.606	0.635	0.664	0.693	0.722	0.751	0.78	0.809	0.838	0.867	0.896	0.925	0.954	0.983	1.012	1.041	1.07	1.099	1.128	1.157	1.186	1.215	1.244	1.273	1.302	1.331	1.36	1.389	1.418	1.447	1.476	1.505	1.534	1.563	1.592
0	0.00019584	0.000176941	0.000180429	0.000247568	0.000348068	0.000431466	0.000460872	0.00041728	0.000305634	0.000163717	0.000103464	0.000169296	0.000294738	0.000646658	0.0013	0.00224	0.00339	0.00462	0.00578	0.00671	0.00725	0.00739	0.00733	0.00759	0.00888	0.01147	0.01504	0.01914	0.02335	0.02739	0.03106	0.03431	0.0372	0.03989	0.04254	0.04531	0.0482	0.05114	0.05393	0.05634	0.05819	0.05931	0.05965	0.05922	0.05811	0.05643	0.05434	0.05198	0.04945
0.05586	0.000195955	0.00017712	0.000180698	0.000247926	0.000348544	0.000432087	0.000461626	0.000418107	0.000306461	0.000164571	0.000104449	0.000170516	0.000296946	0.000650264	0.00131	0.00225	0.0034	0.00464	0.00581	0.00673	0.00728	0.00741	0.00734	0.00759	0.00888	0.01149	0.01509	0.01922	0.02347	0.02753	0.03123	0.0345	0.03741	0.04011	0.04279	0.04557	0.0485	0.05148	0.05432	0.05678	0.05867	0.05983	0.06019	0.05977	0.05865	0.05697	0.05486	0.05248	0.04994
0.11172	0.000196069	0.000177299	0.000180966	0.000248282	0.000349018	0.000432707	0.000462377	0.000418932	0.000307288	0.000165427	0.000105438	0.000171742	0.000299161	0.000653878	0.00131	0.00226	0.00341	0.00466	0.00583	0.00676	0.0073	0.00743	0.00735	0.00759	0.00888	0.01151	0.01514	0.0193	0.02358	0.02768	0.0314	0.0347	0.03762	0.04033	0.04303	0.04584	0.04881	0.05183	0.05471	0.05722	0.05915	0.06034	0.06072	0.06031	0.05919	0.0575	0.05538	0.05298	0.05042
0.16758	0.000196183	0.000177478	0.000181233	0.000248638	0.000349492	0.000433325	0.000463127	0.000419756	0.000308116	0.000166287	0.000106432	0.000172975	0.000301383	0.000657499	0.00132	0.00227	0.00343	0.00468	0.00585	0.00678	0.00732	0.00745	0.00735	0.00758	0.00888	0.01153	0.01518	0.01938	0.02369	0.02782	0.03157	0.03488	0.03783	0.04055	0.04327	0.0461	0.0491	0.05217	0.0551	0.05766	0.05963	0.06085	0.06126	0.06085	0.05973	0.05803	0.05589	0.05348	0.05089
0.22344	0.000196296	0.000177656	0.0001815	0.000248992	0.000349963	0.000433941	0.000463873	0.000420578	0.000308944	0.00016715	0.000107431	0.000174213	0.000303612	0.000661128	0.00133	0.00228	0.00344	0.00469	0.00588	0.00681	0.00735	0.00747	0.00736	0.00758	0.00888	0.01154	0.01523	0.01946	0.02381	0.02797	0.03174	0.03507	0.03803	0.04077	0.0435	0.04637	0.0494	0.05251	0.05548	0.05809	0.0601	0.06136	0.06179	0.06139	0.06027	0.05856	0.05641	0.05397	0.05137
0.2793	0.000196409	0.000177834	0.000181766	0.000249346	0.000350434	0.000434554	0.000464618	0.000421398	0.000309771	0.000168016	0.000108434	0.000175456	0.000305847	0.000664764	0.00133	0.00229	0.00345	0.00471	0.0059	0.00683	0.00737	0.00749	0.00737	0.00758	0.00888	0.01156	0.01528	0.01954	0.02392	0.02811	0.03191	0.03526	0.03823	0.04099	0.04374	0.04662	0.04969	0.05284	0.05587	0.05852	0.06058	0.06187	0.06231	0.06193	0.06081	0.05908	0.05692	0.05446	0.05184
0.33516	0.000196522	0.000178011	0.000182032	0.0002497	0.000350902	0.000435166	0.00046536	0.000422216	0.000310599	0.000168885	0.000109441	0.000176706	0.00030809	0.000668408	0.00134	0.00229	0.00347	0.00473	0.00592	0.00686	0.0074	0.00751	0.00738	0.00758	0.00888	0.01158	0.01532	0.01962	0.02403	0.02825	0.03208	0.03545	0.03843	0.0412	0.04397	0.04688	0.04998	0.05317	0.05625	0.05895	0.06105	0.06237	0.06284	0.06247	0.06134	0.05961	0.05742	0.05495	0.0523
0.39102	0.000196634	0.000178188	0.000182297	0.000250052	0.00035137	0.000435776	0.0004661	0.000423033	0.000311427	0.000169757	0.000110454	0.000177962	0.000310339	0.000672058	0.00134	0.0023	0.00348	0.00475	0.00594	0.00688	0.00742	0.00752	0.00738	0.00757	0.00888	0.01159	0.01537	0.01969	0.02414	0.02839	0.03224	0.03563	0.03863	0.04141	0.04419	0.04713	0.05027	0.0535	0.05662	0.05938	0.06152	0.06287	0.06336	0.063	0.06187	0.06013	0.05793	0.05543	0.05277
0.44688	0.000196746	0.000178365	0.000182562	0.000250403	0.000351836	0.000436383	0.000466838	0.000423848	0.000312255	0.000170632	0.00011147	0.000179223	0.000312595	0.000675716	0.00135	0.00231	0.00349	0.00477	0.00597	0.00691	0.00744	0.00754	0.00739	0.00757	0.00887	0.01161	0.01541	0.01977	0.02425	0.02853	0.0324	0.03581	0.03882	0.04162	0.04442	0.04738	0.05055	0.05383	0.057	0.0598	0.06198	0.06337	0.06389	0.06353	0.0624	0.06064	0.05843	0.05591	0.05323
0.50273	0.000196857	0.000178541	0.000182827	0.000250754	0.0003523	0.000436988	0.000467573	0.000424661	0.000313083	0.00017151	0.000112491	0.00018049	0.000314858	0.00067938	0.00135	0.00232	0.00351	0.00479	0.00599	0.00693	0.00747	0.00756	0.0074	0.00756	0.00887	0.01162	0.01545	0.01985	0.02436	0.02867	0.03257	0.03599	0.03902	0.04183	0.04464	0.04762	0.05083	0.05415	0.05737	0.06022	0.06244	0.06387	0.0644	0.06406	0.06293	0.06116	0.05892	0.05639	0.05368
0.55859	0.000196968	0.000178716	0.00018309	0.000251104	0.000352763	0.000437591	0.000468306	0.000425472	0.000313911	0.000172391	0.000113517	0.000181763	0.000317127	0.000683052	0.00136	0.00233	0.00352	0.0048	0.00601	0.00696	0.00749	0.00758	0.0074	0.00755	0.00886	0.01163	0.0155	0.01992	0.02447	0.02881	0.03273	0.03617	0.03921	0.04203	0.04486	0.04787	0.0511	0.05447	0.05774	0.06063	0.0629	0.06436	0.06492	0.06459	0.06345	0.06167	0.05942	0.05686	0.05414
0.61445	0.000197078	0.000178891	0.000183354	0.000251453	0.000353225	0.000438192	0.000469036	0.000426282	0.000314739	0.000173275	0.000114547	0.000183041	0.000319402	0.00068673	0.00137	0.00234	0.00353	0.00482	0.00603	0.00698	0.00752	0.00759	0.00741	0.00755	0.00886	0.01165	0.01554	0.02	0.02458	0.02894	0.03289	0.03635	0.0394	0.04223	0.04507	0.04811	0.05138	0.05478	0.0581	0.06105	0.06336	0.06486	0.06543	0.06511	0.06397	0.06218	0.05991	0.05733	0.05459
0.67031	0.000197188	0.000179066	0.000183617	0.000251801	0.000353685	0.000438791	0.000469764	0.000427089	0.000315567	0.000174162	0.000115582	0.000184326	0.000321684	0.000690414	0.00137	0.00235	0.00355	0.00484	0.00605	0.007	0.00754	0.00761	0.00741	0.00754	0.00885	0.01166	0.01558	0.02007	0.02468	0.02908	0.03305	0.03653	0.03959	0.04243	0.04529	0.04834	0.05165	0.0551	0.05846	0.06146	0.06382	0.06534	0.06595	0.06563	0.06449	0.06268	0.06039	0.05779	0.05503
0.72617	0.000197298	0.00017924	0.000183879	0.000252148	0.000354143	0.000439388	0.00047049	0.000427895	0.000316395	0.000175052	0.000116621	0.000185616	0.000323973	0.000694105	0.00138	0.00236	0.00356	0.00486	0.00608	0.00703	0.00756	0.00763	0.00742	0.00753	0.00884	0.01167	0.01562	0.02015	0.02479	0.02922	0.03321	0.0367	0.03978	0.04263	0.0455	0.04857	0.05191	0.0554	0.05882	0.06186	0.06427	0.06583	0.06645	0.06615	0.065	0.06318	0.06087	0.05825	0.05547
0.78203	0.000197407	0.000179414	0.00018414	0.000252494	0.0003546	0.000439982	0.000471213	0.000428699	0.000317222	0.000175945	0.000117664	0.000186911	0.000326268	0.000697802	0.00138	0.00237	0.00357	0.00488	0.0061	0.00705	0.00758	0.00764	0.00742	0.00752	0.00884	0.01168	0.01566	0.02022	0.0249	0.02935	0.03336	0.03687	0.03996	0.04282	0.0457	0.0488	0.05217	0.05571	0.05917	0.06227	0.06472	0.06631	0.06696	0.06666	0.06551	0.06368	0.06135	0.05871	0.05591
0.83789	0.000197516	0.000179587	0.000184402	0.000252839	0.000355056	0.000440575	0.000471934	0.000429501	0.00031805	0.000176841	0.000118712	0.000188212	0.000328569	0.000701504	0.00139	0.00238	0.00359	0.00489	0.00612	0.00708	0.00761	0.00766	0.00742	0.00751	0.00883	0.01169	0.0157	0.02029	0.025	0.02948	0.03352	0.03705	0.04014	0.04301	0.04591	0.04903	0.05243	0.05601	0.05952	0.06267	0.06516	0.06679	0.06746	0.06717	0.06602	0.06417	0.06182	0.05916	0.05634
0.89375	0.000197624	0.00017976	0.000184662	0.000253184	0.000355509	0.000441165	0.000472652	0.000430302	0.000318878	0.000177739	0.000119764	0.000189519	0.000330876	0.000705213	0.0014	0.00239	0.0036	0.00491	0.00614	0.0071	0.00763	0.00767	0.00743	0.0075	0.00882	0.0117	0.01574	0.02036	0.0251	0.02961	0.03367	0.03722	0.04032	0.0432	0.04611	0.04925	0.05268	0.0563	0.05987	0.06306	0.0656	0.06727	0.06796	0.06768	0.06652	0.06466	0.06229	0.05961	0.05676
0.94961	0.000197732	0.000179933	0.000184922	0.000253528	0.000355962	0.000441753	0.000473368	0.0004311	0.000319705	0.00017864	0.00012082	0.000190832	0.00033319	0.000708928	0.0014	0.0024	0.00361	0.00493	0.00616	0.00712	0.00765	0.00769	0.00743	0.00749	0.00881	0.01171	0.01578	0.02043	0.02521	0.02975	0.03383	0.03738	0.0405	0.04339	0.0463	0.04946	0.05293	0.0566	0.06021	0.06346	0.06604	0.06774	0.06845	0.06818	0.06702	0.06514	0.06276	0.06005	0.05718
1.00547	0.00019784	0.000180105	0.000185182	0.00025387	0.000356413	0.000442339	0.000474081	0.000431896	0.000320532	0.000179544	0.000121881	0.00019215	0.000335509	0.000712648	0.00141	0.0024	0.00363	0.00495	0.00618	0.00715	0.00767	0.00771	0.00743	0.00748	0.0088	0.01172	0.01582	0.0205	0.02531	0.02988	0.03398	0.03755	0.04068	0.04357	0.0465	0.04968	0.05318	0.05689	0.06055	0.06384	0.06647	0.06821	0.06895	0.06868	0.06751	0.06562	0.06322	0.06049	0.0576
1.06133	0.000197947	0.000180276	0.000185441	0.000254212	0.000356862	0.000442922	0.000474792	0.000432691	0.00032136	0.000180451	0.000122946	0.000193474	0.000337835	0.000716374	0.00141	0.00241	0.00364	0.00496	0.00621	0.00717	0.0077	0.00772	0.00743	0.00747	0.00878	0.01173	0.01585	0.02057	0.02541	0.03	0.03413	0.03771	0.04085	0.04375	0.04669	0.04989	0.05342	0.05717	0.06088	0.06423	0.0669	0.06868	0.06943	0.06917	0.068	0.0661	0.06367	0.06092	0.05801
1.11719	0.000198053	0.000180447	0.000185699	0.000254553	0.00035731	0.000443503	0.0004755	0.000433483	0.000322187	0.00018136	0.000124015	0.000194803	0.000340166	0.000720106	0.00142	0.00242	0.00365	0.00498	0.00623	0.0072	0.00772	0.00774	0.00744	0.00746	0.00877	0.01173	0.01589	0.02064	0.02551	0.03013	0.03428	0.03788	0.04102	0.04393	0.04687	0.05009	0.05366	0.05745	0.06121	0.06461	0.06733	0.06914	0.06992	0.06967	0.06849	0.06657	0.06412	0.06135	0.05842
1.17305	0.000198159	0.000180618	0.000185957	0.000254893	0.000357756	0.000444082	0.000476206	0.000434274	0.000323013	0.000182273	0.000125088	0.000196137	0.000342503	0.000723842	0.00143	0.00243	0.00367	0.005	0.00625	0.00722	0.00774	0.00775	0.00744	0.00745	0.00876	0.01174	0.01592	0.02071	0.02561	0.03026	0.03443	0.03804	0.04119	0.0441	0.04706	0.05029	0.05389	0.05772	0.06154	0.06499	0.06775	0.0696	0.0704	0.07015	0.06897	0.06704	0.06457	0.06177	0.05881
1.22891	0.000198265	0.000180788	0.000186215	0.000255232	0.0003582	0.000444659	0.000476909	0.000435062	0.00032384	0.000183188	0.000126166	0.000197478	0.000344846	0.000727584	0.00143	0.00244	0.00368	0.00502	0.00627	0.00724	0.00776	0.00777	0.00744	0.00743	0.00874	0.01174	0.01596	0.02078	0.02571	0.03038	0.03457	0.0382	0.04135	0.04427	0.04724	0.05049	0.05412	0.058	0.06186	0.06536	0.06817	0.07005	0.07087	0.07064	0.06945	0.0675	0.06501	0.06218	0.05921
1.28477	0.00019837	0.000180958	0.000186471	0.000255571	0.000358643	0.000445233	0.00047761	0.000435849	0.000324666	0.000184105	0.000127248	0.000198823	0.000347195	0.00073133	0.00144	0.00245	0.00369	0.00503	0.00629	0.00727	0.00778	0.00778	0.00744	0.00742	0.00873	0.01175	0.01599	0.02084	0.02581	0.03051	0.03472	0.03835	0.04152	0.04444	0.04741	0.05069	0.05434	0.05826	0.06217	0.06573	0.06858	0.0705	0.07135	0.07112	0.06992	0.06796	0.06544	0.06259	0.05959
1.34063	0.000198475	0.000181127	0.000186728	0.000255908	0.000359085	0.000445806	0.000478308	0.000436633	0.000325492	0.000185025	0.000128334	0.000200174	0.00034955	0.000735081	0.00144	0.00246	0.00371	0.00505	0.00631	0.00729	0.0078	0.00779	0.00744	0.0074	0.00871	0.01175	0.01602	0.02091	0.0259	0.03063	0.03486	0.03851	0.04168	0.0446	0.04758	0.05087	0.05456	0.05852	0.06249	0.06609	0.06899	0.07095	0.07181	0.07159	0.07039	0.06841	0.06587	0.063	0.05998
1.39648	0.00019858	0.000181296	0.000186983	0.000256244	0.000359525	0.000446375	0.000479003	0.000437415	0.000326318	0.000185948	0.000129424	0.000201531	0.00035191	0.000738837	0.00145	0.00247	0.00372	0.00507	0.00633	0.00731	0.00783	0.00781	0.00744	0.00739	0.0087	0.01176	0.01606	0.02097	0.026	0.03075	0.035	0.03866	0.04184	0.04476	0.04775	0.05106	0.05477	0.05878	0.06279	0.06645	0.0694	0.07139	0.07228	0.07206	0.07085	0.06885	0.06629	0.06339	0.06035
1.45234	0.000198684	0.000181464	0.000187238	0.00025658	0.000359963	0.000446943	0.000479696	0.000438196	0.000327144	0.000186874	0.000130518	0.000202892	0.000354276	0.000742598	0.00145	0.00248	0.00373	0.00509	0.00635	0.00733	0.00785	0.00782	0.00744	0.00737	0.00868	0.01176	0.01609	0.02104	0.02609	0.03087	0.03514	0.03881	0.04199	0.04492	0.04792	0.05124	0.05498	0.05903	0.0631	0.0668	0.0698	0.07182	0.07273	0.07253	0.07131	0.06929	0.06671	0.06378	0.06072
1.5082	0.000198787	0.000181632	0.000187493	0.000256914	0.000360399	0.000447508	0.000480386	0.000438974	0.000327969	0.000187801	0.000131617	0.00020426	0.000356647	0.000746362	0.00146	0.00249	0.00374	0.0051	0.00637	0.00736	0.00787	0.00783	0.00744	0.00736	0.00866	0.01176	0.01612	0.0211	0.02619	0.03099	0.03528	0.03896	0.04214	0.04508	0.04808	0.05142	0.05519	0.05928	0.06339	0.06715	0.0702	0.07226	0.07319	0.07299	0.07177	0.06973	0.06712	0.06417	0.06108
1.56406	0.000198891	0.000181799	0.000187747	0.000257248	0.000360834	0.000448071	0.000481074	0.00043975	0.000328794	0.000188732	0.000132719	0.000205632	0.000359023	0.000750131	0.00147	0.00249	0.00376	0.00512	0.0064	0.00738	0.00789	0.00785	0.00744	0.00734	0.00865	0.01176	0.01615	0.02116	0.02628	0.03111	0.03542	0.03911	0.0423	0.04523	0.04823	0.05159	0.05539	0.05952	0.06369	0.0675	0.07059	0.07269	0.07364	0.07344	0.07221	0.07016	0.06752	0.06455	0.06143
1.61992	0.000198993	0.000181966	0.000188	0.00025758	0.000361268	0.000448632	0.000481759	0.000440524	0.000329618	0.000189665	0.000133826	0.00020701	0.000361405	0.000753904	0.00147	0.0025	0.00377	0.00514	0.00642	0.0074	0.00791	0.00786	0.00744	0.00732	0.00863	0.01176	0.01618	0.02123	0.02637	0.03123	0.03555	0.03925	0.04244	0.04538	0.04839	0.05175	0.05559	0.05976	0.06398	0.06784	0.07098	0.07311	0.07408	0.07389	0.07266	0.07058	0.06792	0.06492	0.06178
1.67578	0.000199096	0.000182132	0.000188253	0.000257912	0.0003617	0.00044919	0.000482441	0.000441295	0.000330442	0.0001906	0.000134936	0.000208393	0.000363792	0.000757681	0.00148	0.00251	0.00378	0.00515	0.00644	0.00742	0.00793	0.00787	0.00743	0.0073	0.00861	0.01176	0.01621	0.02129	0.02646	0.03135	0.03568	0.0394	0.04259	0.04552	0.04854	0.05192	0.05578	0.05999	0.06426	0.06817	0.07136	0.07353	0.07452	0.07434	0.07309	0.071	0.06831	0.06528	0.06212
1.73164	0.000199197	0.000182298	0.000188505	0.000258243	0.00036213	0.000449746	0.00048312	0.000442065	0.000331266	0.000191538	0.000136051	0.000209781	0.000366185	0.000761461	0.00148	0.00252	0.0038	0.00517	0.00646	0.00745	0.00795	0.00789	0.00743	0.00728	0.00859	0.01176	0.01624	0.02135	0.02655	0.03146	0.03582	0.03954	0.04273	0.04566	0.04868	0.05208	0.05596	0.06022	0.06454	0.0685	0.07174	0.07394	0.07496	0.07478	0.07352	0.07141	0.06869	0.06564	0.06245
1.7875	0.000199299	0.000182463	0.000188757	0.000258572	0.000362558	0.000450299	0.000483797	0.000442833	0.00033209	0.000192478	0.000137169	0.000211175	0.000368582	0.000765245	0.00149	0.00253	0.00381	0.00519	0.00648	0.00747	0.00797	0.0079	0.00743	0.00727	0.00857	0.01176	0.01627	0.02141	0.02664	0.03157	0.03595	0.03968	0.04287	0.0458	0.04882	0.05223	0.05614	0.06044	0.06481	0.06883	0.07211	0.07435	0.07539	0.07521	0.07395	0.07181	0.06907	0.06599	0.06278
1.84336	0.0001994	0.000182628	0.000189008	0.000258901	0.000362985	0.00045085	0.000484471	0.000443598	0.000332913	0.000193421	0.000138292	0.000212573	0.000370984	0.000769033	0.0015	0.00254	0.00382	0.0052	0.0065	0.00749	0.00799	0.00791	0.00743	0.00725	0.00854	0.01176	0.01629	0.02146	0.02673	0.03169	0.03608	0.03981	0.04301	0.04594	0.04896	0.05238	0.05632	0.06066	0.06508	0.06915	0.07248	0.07475	0.07581	0.07564	0.07437	0.07221	0.06944	0.06633	0.06309
1.89922	0.0001995	0.000182793	0.000189258	0.000259229	0.00036341	0.000451399	0.000485142	0.000444361	0.000333735	0.000194366	0.000139418	0.000213977	0.000373392	0.000772824	0.0015	0.00255	0.00383	0.00522	0.00652	0.00751	0.00801	0.00792	0.00742	0.00722	0.00852	0.01175	0.01632	0.02152	0.02682	0.0318	0.0362	0.03995	0.04314	0.04607	0.04909	0.05252	0.05649	0.06087	0.06534	0.06947	0.07284	0.07515	0.07623	0.07607	0.07478	0.0726	0.0698	0.06666	0.0634
1.95508	0.0001996	0.000182957	0.000189508	0.000259556	0.000363833	0.000451946	0.000485811	0.000445122	0.000334557	0.000195314	0.000140549	0.000215386	0.000375804	0.000776617	0.00151	0.00256	0.00385	0.00524	0.00654	0.00753	0.00803	0.00793	0.00742	0.0072	0.0085	0.01175	0.01634	0.02158	0.0269	0.03191	0.03633	0.04008	0.04327	0.0462	0.04922	0.05266	0.05666	0.06108	0.0656	0.06977	0.0732	0.07554	0.07665	0.07648	0.07519	0.07299	0.07016	0.06699	0.06371
2.01094	0.0001997	0.00018312	0.000189757	0.000259882	0.000364255	0.000452489	0.000486477	0.00044588	0.000335379	0.000196263	0.000141683	0.0002168	0.000378221	0.000780414	0.00151	0.00256	0.00386	0.00525	0.00656	0.00755	0.00805	0.00795	0.00742	0.00718	0.00847	0.01174	0.01637	0.02163	0.02699	0.03201	0.03645	0.04021	0.0434	0.04632	0.04934	0.05279	0.05682	0.06128	0.06585	0.07008	0.07355	0.07593	0.07705	0.0769	0.07559	0.07336	0.07051	0.06731	0.064
2.0668	0.000199799	0.000183283	0.000190006	0.000260206	0.000364675	0.000453031	0.00048714	0.000446636	0.0003362	0.000197215	0.000142821	0.000218219	0.000380643	0.000784214	0.00152	0.00257	0.00387	0.00527	0.00658	0.00757	0.00807	0.00796	0.00741	0.00716	0.00845	0.01174	0.01639	0.02169	0.02707	0.03212	0.03657	0.04034	0.04353	0.04644	0.04946	0.05292	0.05697	0.06147	0.06609	0.07038	0.07389	0.07631	0.07746	0.0773	0.07598	0.07373	0.07085	0.06762	0.06429
2.12266	0.000199898	0.000183446	0.000190254	0.00026053	0.000365094	0.00045357	0.0004878	0.00044739	0.00033702	0.000198169	0.000143962	0.000219643	0.000383069	0.000788016	0.00152	0.00258	0.00388	0.00529	0.0066	0.0076	0.00808	0.00797	0.00741	0.00714	0.00842	0.01173	0.01642	0.02174	0.02715	0.03223	0.03669	0.04046	0.04365	0.04656	0.04957	0.05305	0.05712	0.06166	0.06633	0.07067	0.07423	0.07669	0.07785	0.0777	0.07637	0.0741	0.07118	0.06792	0.06456
2.17852	0.000199996	0.000183608	0.000190501	0.000260853	0.000365511	0.000454107	0.000488457	0.000448142	0.00033784	0.000199126	0.000145108	0.000221072	0.0003855	0.000791821	0.00153	0.00259	0.00389	0.0053	0.00662	0.00762	0.0081	0.00798	0.0074	0.00711	0.0084	0.01173	0.01644	0.0218	0.02723	0.03233	0.03681	0.04059	0.04377	0.04667	0.04968	0.05317	0.05726	0.06185	0.06657	0.07096	0.07457	0.07706	0.07824	0.0781	0.07675	0.07446	0.07151	0.06822	0.06483
2.23438	0.000200094	0.000183769	0.000190748	0.000261175	0.000365926	0.000454641	0.000489112	0.000448891	0.000338659	0.000200084	0.000146257	0.000222505	0.000387935	0.000795627	0.00154	0.0026	0.00391	0.00532	0.00663	0.00764	0.00812	0.00799	0.0074	0.00709	0.00837	0.01172	0.01646	0.02185	0.02731	0.03243	0.03693	0.04071	0.04389	0.04678	0.04979	0.05328	0.0574	0.06203	0.0668	0.07124	0.0749	0.07743	0.07863	0.07849	0.07713	0.07481	0.07183	0.06851	0.06509
2.29023	0.000200191	0.00018393	0.000190994	0.000261496	0.000366339	0.000455172	0.000489763	0.000449638	0.000339478	0.000201045	0.00014741	0.000223944	0.000390375	0.000799436	0.00154	0.00261	0.00392	0.00533	0.00665	0.00766	0.00814	0.008	0.00739	0.00706	0.00834	0.01171	0.01648	0.0219	0.02739	0.03253	0.03704	0.04083	0.044	0.04689	0.04989	0.05339	0.05753	0.0622	0.06702	0.07152	0.07522	0.07779	0.07901	0.07887	0.0775	0.07515	0.07214	0.06878	0.06534
2.34609	0.000200288	0.000184091	0.00019124	0.000261816	0.00036675	0.000455702	0.000490412	0.000450383	0.000340296	0.000202008	0.000148567	0.000225388	0.000392819	0.000803247	0.00155	0.00262	0.00393	0.00535	0.00667	0.00768	0.00816	0.00801	0.00739	0.00704	0.00831	0.0117	0.0165	0.02195	0.02747	0.03263	0.03716	0.04094	0.04411	0.04699	0.04999	0.05349	0.05766	0.06237	0.06724	0.07179	0.07554	0.07814	0.07938	0.07924	0.07786	0.07548	0.07244	0.06905	0.06558
2.40195	0.000200385	0.000184251	0.000191485	0.000262135	0.00036716	0.000456228	0.000491058	0.000451125	0.000341114	0.000202973	0.000149727	0.000226836	0.000395267	0.00080706	0.00155	0.00263	0.00394	0.00537	0.00669	0.0077	0.00818	0.00802	0.00738	0.00701	0.00828	0.01169	0.01652	0.022	0.02755	0.03273	0.03727	0.04106	0.04422	0.04709	0.05008	0.05359	0.05778	0.06253	0.06745	0.07205	0.07585	0.07849	0.07975	0.07961	0.07821	0.07581	0.07273	0.06931	0.06582
2.45781	0.000200481	0.000184411	0.000191729	0.000262453	0.000367568	0.000456752	0.000491701	0.000451865	0.000341931	0.00020394	0.000150891	0.000228289	0.00039772	0.000810874	0.00156	0.00263	0.00396	0.00538	0.00671	0.00772	0.00819	0.00803	0.00737	0.00698	0.00825	0.01168	0.01654	0.02205	0.02763	0.03283	0.03738	0.04117	0.04433	0.04718	0.05017	0.05368	0.0579	0.06268	0.06765	0.07231	0.07616	0.07883	0.08011	0.07997	0.07856	0.07613	0.07302	0.06957	0.06604
2.51367	0.000200577	0.00018457	0.000191973	0.000262769	0.000367975	0.000457274	0.000492342	0.000452602	0.000342747	0.000204909	0.000152059	0.000229747	0.000400176	0.00081469	0.00157	0.00264	0.00397	0.0054	0.00673	0.00774	0.00821	0.00804	0.00737	0.00696	0.00822	0.01167	0.01656	0.0221	0.0277	0.03292	0.03748	0.04128	0.04443	0.04727	0.05025	0.05377	0.05801	0.06283	0.06785	0.07256	0.07646	0.07916	0.08046	0.08033	0.0789	0.07644	0.0733	0.06981	0.06626
2.56953	0.000200672	0.000184728	0.000192216	0.000263085	0.000368379	0.000457793	0.000492979	0.000453337	0.000343563	0.000205881	0.00015323	0.00023121	0.000402636	0.000818507	0.00157	0.00265	0.00398	0.00541	0.00675	0.00776	0.00823	0.00805	0.00736	0.00693	0.00819	0.01166	0.01658	0.02215	0.02777	0.03302	0.03759	0.04138	0.04453	0.04736	0.05033	0.05385	0.05811	0.06297	0.06804	0.07281	0.07675	0.07949	0.08081	0.08068	0.07923	0.07675	0.07357	0.07004	0.06646
2.62539	0.000200766	0.000184886	0.000192459	0.0002634	0.000368782	0.00045831	0.000493613	0.00045407	0.000344377	0.000206854	0.000154405	0.000232677	0.000405101	0.000822326	0.00158	0.00266	0.00399	0.00543	0.00677	0.00778	0.00825	0.00805	0.00735	0.0069	0.00816	0.01165	0.0166	0.02219	0.02785	0.03311	0.03769	0.04149	0.04462	0.04744	0.05041	0.05393	0.05821	0.06311	0.06823	0.07305	0.07704	0.07981	0.08115	0.08102	0.07956	0.07704	0.07383	0.07027	0.06666
2.68125	0.000200861	0.000185044	0.000192701	0.000263714	0.000369183	0.000458824	0.000494245	0.0004548	0.000345191	0.000207829	0.000155583	0.000234149	0.000407569	0.000826145	0.00158	0.00267	0.004	0.00544	0.00679	0.0078	0.00826	0.00806	0.00734	0.00687	0.00813	0.01164	0.01661	0.02224	0.02792	0.0332	0.03779	0.04159	0.04472	0.04752	0.05047	0.054	0.0583	0.06324	0.06841	0.07328	0.07732	0.08013	0.08149	0.08135	0.07988	0.07733	0.07408	0.07048	0.06685
2.73711	0.000200955	0.000185201	0.000192942	0.000264027	0.000369583	0.000459336	0.000494873	0.000455527	0.000346005	0.000208806	0.000156765	0.000235625	0.000410041	0.000829965	0.00159	0.00268	0.00401	0.00546	0.0068	0.00782	0.00828	0.00807	0.00733	0.00684	0.00809	0.01163	0.01663	0.02228	0.02799	0.03329	0.03789	0.04169	0.04481	0.0476	0.05054	0.05407	0.05839	0.06336	0.06859	0.07351	0.07759	0.08044	0.08181	0.08168	0.08019	0.07761	0.07432	0.07069	0.06702
2.79297	0.000201048	0.000185358	0.000193183	0.000264338	0.00036998	0.000459845	0.000495499	0.000456252	0.000346817	0.000209785	0.00015795	0.000237106	0.000412516	0.000833785	0.00159	0.00268	0.00403	0.00547	0.00682	0.00784	0.0083	0.00808	0.00733	0.00681	0.00806	0.01161	0.01664	0.02233	0.02806	0.03338	0.03799	0.04179	0.04489	0.04767	0.0506	0.05413	0.05847	0.06348	0.06875	0.07373	0.07786	0.08074	0.08214	0.082	0.08049	0.07788	0.07456	0.07089	0.06719
2.84883	0.000201141	0.000185514	0.000193422	0.000264649	0.000370376	0.000460351	0.000496121	0.000456975	0.000347629	0.000210766	0.000159138	0.000238592	0.000414995	0.000837606	0.0016	0.00269	0.00404	0.00549	0.00684	0.00786	0.00831	0.00809	0.00732	0.00678	0.00802	0.0116	0.01666	0.02237	0.02813	0.03347	0.03809	0.04188	0.04498	0.04774	0.05065	0.05419	0.05854	0.06359	0.06892	0.07394	0.07812	0.08104	0.08245	0.08232	0.08078	0.07815	0.07478	0.07108	0.06735
2.90469	0.000201233	0.000185669	0.000193662	0.000264958	0.00037077	0.000460855	0.000496741	0.000457695	0.00034844	0.000211748	0.00016033	0.000240082	0.000417478	0.000841427	0.00161	0.0027	0.00405	0.0055	0.00686	0.00787	0.00833	0.0081	0.00731	0.00675	0.00799	0.01158	0.01667	0.02241	0.02819	0.03355	0.03818	0.04197	0.04506	0.0478	0.0507	0.05423	0.05861	0.0637	0.06907	0.07415	0.07838	0.08133	0.08276	0.08262	0.08107	0.0784	0.075	0.07125	0.0675
2.96055	0.000201325	0.000185824	0.0001939	0.000265267	0.000371162	0.000461356	0.000497358	0.000458412	0.00034925	0.000212732	0.000161526	0.000241576	0.000419963	0.000845249	0.00161	0.00271	0.00406	0.00552	0.00688	0.00789	0.00835	0.0081	0.0073	0.00672	0.00795	0.01157	0.01668	0.02245	0.02826	0.03364	0.03827	0.04206	0.04513	0.04786	0.05075	0.05428	0.05867	0.0638	0.06922	0.07435	0.07863	0.08161	0.08306	0.08292	0.08135	0.07865	0.07521	0.07142	0.06763
3.01641	0.000201417	0.000185979	0.000194139	0.000265574	0.000371553	0.000461855	0.000497971	0.000459127	0.000350059	0.000213719	0.000162724	0.000243075	0.000422452	0.00084907	0.00162	0.00272	0.00407	0.00553	0.00689	0.00791	0.00836	0.00811	0.00729	0.00668	0.00791	0.01155	0.0167	0.02249	0.02832	0.03372	0.03836	0.04215	0.04521	0.04791	0.05079	0.05432	0.05873	0.06389	0.06936	0.07455	0.07887	0.08189	0.08335	0.08321	0.08162	0.07889	0.0754	0.07158	0.06776
3.07227	0.000201508	0.000186133	0.000194376	0.000265881	0.000371941	0.000462351	0.000498582	0.00045984	0.000350868	0.000214707	0.000163926	0.000244578	0.000424945	0.000852891	0.00162	0.00273	0.00408	0.00555	0.00691	0.00793	0.00838	0.00812	0.00728	0.00665	0.00788	0.01154	0.01671	0.02253	0.02839	0.0338	0.03845	0.04223	0.04528	0.04797	0.05082	0.05435	0.05878	0.06398	0.0695	0.07473	0.07911	0.08216	0.08364	0.0835	0.08189	0.07912	0.07559	0.07173	0.06788
3.12812	0.000201599	0.000186286	0.000194613	0.000266186	0.000372328	0.000462844	0.000499189	0.000460549	0.000351675	0.000215696	0.000165131	0.000246085	0.00042744	0.000856711	0.00163	0.00273	0.0041	0.00556	0.00693	0.00795	0.00839	0.00813	0.00727	0.00662	0.00784	0.01152	0.01672	0.02257	0.02845	0.03388	0.03854	0.04231	0.04534	0.04801	0.05086	0.05438	0.05882	0.06406	0.06963	0.07492	0.07933	0.08242	0.08392	0.08377	0.08214	0.07934	0.07577	0.07187	0.06798
3.18398	0.000201689	0.000186439	0.000194849	0.00026649	0.000372713	0.000463335	0.000499793	0.000461256	0.000352482	0.000216687	0.000166339	0.000247596	0.000429938	0.000860531	0.00163	0.00274	0.00411	0.00558	0.00695	0.00797	0.00841	0.00813	0.00726	0.00658	0.0078	0.0115	0.01673	0.02261	0.02851	0.03395	0.03862	0.04239	0.04541	0.04806	0.05088	0.0544	0.05886	0.06413	0.06975	0.07509	0.07956	0.08268	0.08419	0.08404	0.08239	0.07955	0.07594	0.072	0.06808
3.23984	0.000201779	0.000186592	0.000195084	0.000266794	0.000373096	0.000463823	0.000500395	0.000461961	0.000353287	0.00021768	0.000167551	0.000249112	0.000432439	0.00086435	0.00164	0.00275	0.00412	0.00559	0.00696	0.00798	0.00842	0.00814	0.00725	0.00655	0.00776	0.01148	0.01674	0.02265	0.02857	0.03403	0.0387	0.04247	0.04547	0.04809	0.0509	0.05441	0.05889	0.0642	0.06986	0.07526	0.07977	0.08293	0.08446	0.08431	0.08263	0.07976	0.0761	0.07212	0.06817
3.2957	0.000201868	0.000186744	0.000195319	0.000267096	0.000373478	0.000464309	0.000500993	0.000462662	0.000354092	0.000218675	0.000168766	0.000250632	0.000434943	0.000868168	0.00165	0.00276	0.00413	0.00561	0.00698	0.008	0.00844	0.00814	0.00724	0.00651	0.00772	0.01146	0.01675	0.02268	0.02863	0.0341	0.03878	0.04254	0.04553	0.04813	0.05092	0.05442	0.05892	0.06426	0.06997	0.07542	0.07998	0.08317	0.08471	0.08456	0.08286	0.07995	0.07626	0.07223	0.06824
3.35156	0.000201957	0.000186895	0.000195553	0.000267397	0.000373857	0.000464792	0.000501588	0.000463362	0.000354895	0.000219671	0.000169983	0.000252156	0.00043745	0.000871985	0.00165	0.00277	0.00414	0.00562	0.007	0.00802	0.00845	0.00815	0.00722	0.00648	0.00768	0.01144	0.01676	0.02272	0.02869	0.03418	0.03886	0.04261	0.04558	0.04816	0.05093	0.05443	0.05894	0.06431	0.07007	0.07557	0.08018	0.08341	0.08497	0.08481	0.08309	0.08014	0.0764	0.07232	0.06831
3.40742	0.000202045	0.000187046	0.000195786	0.000267697	0.000374235	0.000465272	0.00050218	0.000464058	0.000355698	0.000220668	0.000171204	0.000253684	0.000439959	0.000875801	0.00166	0.00277	0.00415	0.00563	0.00701	0.00804	0.00847	0.00816	0.00721	0.00644	0.00764	0.01142	0.01677	0.02275	0.02874	0.03425	0.03894	0.04268	0.04563	0.04819	0.05093	0.05443	0.05895	0.06436	0.07017	0.07572	0.08038	0.08363	0.08521	0.08504	0.0833	0.08031	0.07653	0.07241	0.06836
3.46328	0.000202133	0.000187197	0.000196019	0.000267995	0.000374611	0.000465749	0.000502769	0.000464752	0.000356499	0.000221667	0.000172428	0.000255216	0.000442471	0.000879615	0.00166	0.00278	0.00416	0.00565	0.00703	0.00805	0.00848	0.00816	0.0072	0.0064	0.00759	0.0114	0.01677	0.02279	0.0288	0.03432	0.03901	0.04275	0.04568	0.04821	0.05093	0.05442	0.05895	0.0644	0.07026	0.07586	0.08056	0.08385	0.08544	0.08528	0.08351	0.08048	0.07665	0.07249	0.0684
3.51914	0.00020222	0.000187347	0.000196251	0.000268293	0.000374985	0.000466224	0.000503355	0.000465442	0.0003573	0.000222668	0.000173655	0.000256752	0.000444985	0.000883427	0.00167	0.00279	0.00417	0.00566	0.00705	0.00807	0.0085	0.00817	0.00719	0.00637	0.00755	0.01138	0.01678	0.02282	0.02885	0.03439	0.03908	0.04281	0.04572	0.04823	0.05093	0.05441	0.05895	0.06443	0.07034	0.076	0.08074	0.08407	0.08567	0.0855	0.08371	0.08064	0.07677	0.07256	0.06844
3.575	0.000202307	0.000187496	0.000196483	0.00026859	0.000375357	0.000466696	0.000503937	0.000466131	0.000358099	0.00022367	0.000174884	0.000258291	0.000447502	0.000887238	0.00167	0.0028	0.00418	0.00568	0.00706	0.00809	0.00851	0.00817	0.00718	0.00633	0.00751	0.01136	0.01679	0.02285	0.0289	0.03445	0.03915	0.04287	0.04576	0.04824	0.05092	0.05439	0.05895	0.06446	0.07041	0.07612	0.08092	0.08427	0.08589	0.08571	0.0839	0.08079	0.07687	0.07262	0.06846
3.63086	0.000202394	0.000187645	0.000196713	0.000268885	0.000375727	0.000467166	0.000504517	0.000466816	0.000358898	0.000224673	0.000176117	0.000259835	0.000450021	0.000891046	0.00168	0.00281	0.00419	0.00569	0.00708	0.0081	0.00852	0.00818	0.00716	0.00629	0.00746	0.01134	0.01679	0.02288	0.02896	0.03452	0.03922	0.04293	0.0458	0.04825	0.05091	0.05436	0.05893	0.06448	0.07048	0.07624	0.08108	0.08447	0.08611	0.08592	0.08408	0.08093	0.07696	0.07266	0.06847
3.68672	0.00020248	0.000187793	0.000196944	0.00026918	0.000376095	0.000467632	0.000505093	0.000467499	0.000359695	0.000225678	0.000177353	0.000261382	0.000452542	0.000894852	0.00168	0.00281	0.00421	0.0057	0.00709	0.00812	0.00854	0.00818	0.00715	0.00625	0.00742	0.01132	0.0168	0.02291	0.02901	0.03458	0.03928	0.04299	0.04584	0.04826	0.05089	0.05433	0.05891	0.06449	0.07054	0.07636	0.08124	0.08466	0.08631	0.08612	0.08425	0.08107	0.07705	0.0727	0.06847
3.74258	0.000202566	0.000187941	0.000197173	0.000269473	0.000376462	0.000468096	0.000505666	0.000468179	0.000360491	0.000226684	0.000178591	0.000262933	0.000455065	0.000898656	0.00169	0.00282	0.00422	0.00572	0.00711	0.00814	0.00855	0.00819	0.00714	0.00621	0.00737	0.01129	0.0168	0.02294	0.02906	0.03464	0.03935	0.04304	0.04587	0.04826	0.05086	0.0543	0.05889	0.0645	0.0706	0.07646	0.08139	0.08485	0.08651	0.08631	0.08442	0.08119	0.07712	0.07273	0.06846
3.79844	0.000202651	0.000188088	0.000197402	0.000269765	0.000376826	0.000468557	0.000506236	0.000468856	0.000361286	0.000227692	0.000179832	0.000264488	0.00045759	0.000902457	0.0017	0.00283	0.00423	0.00573	0.00713	0.00815	0.00856	0.00819	0.00712	0.00617	0.00733	0.01127	0.0168	0.02297	0.0291	0.0347	0.03941	0.04309	0.04589	0.04826	0.05083	0.05425	0.05886	0.0645	0.07065	0.07656	0.08154	0.08503	0.0867	0.08649	0.08457	0.08131	0.07718	0.07274	0.06844
3.8543	0.000202735	0.000188235	0.00019763	0.000270056	0.000377189	0.000469016	0.000506802	0.00046953	0.000362079	0.0002287	0.000181076	0.000266047	0.000460117	0.000906255	0.0017	0.00284	0.00424	0.00574	0.00714	0.00817	0.00858	0.0082	0.00711	0.00613	0.00728	0.01125	0.01681	0.02299	0.02915	0.03476	0.03947	0.04314	0.04592	0.04825	0.0508	0.05421	0.05882	0.06449	0.07069	0.07665	0.08168	0.0852	0.08688	0.08667	0.08472	0.08141	0.07724	0.07275	0.06841
3.91016	0.00020282	0.000188381	0.000197857	0.000270346	0.000377549	0.000469472	0.000507366	0.000470201	0.000362872	0.00022971	0.000182323	0.000267609	0.000462645	0.00091005	0.00171	0.00285	0.00425	0.00576	0.00716	0.00819	0.00859	0.0082	0.0071	0.00609	0.00723	0.01122	0.01681	0.02302	0.02919	0.03482	0.03952	0.04318	0.04594	0.04824	0.05076	0.05415	0.05877	0.06448	0.07072	0.07674	0.08181	0.08536	0.08706	0.08684	0.08486	0.08151	0.07728	0.07274	0.06836
3.96602	0.000202903	0.000188527	0.000198084	0.000270635	0.000377908	0.000469925	0.000507926	0.000470869	0.000363663	0.000230721	0.000183572	0.000269174	0.000465175	0.000913842	0.00171	0.00285	0.00426	0.00577	0.00717	0.0082	0.0086	0.0082	0.00708	0.00605	0.00718	0.0112	0.01681	0.02305	0.02924	0.03487	0.03958	0.04323	0.04596	0.04822	0.05071	0.05409	0.05872	0.06446	0.07075	0.07682	0.08193	0.08551	0.08723	0.087	0.08499	0.08159	0.07732	0.07273	0.06831
4.02187	0.000202987	0.000188672	0.00019831	0.000270922	0.000378265	0.000470375	0.000508482	0.000471535	0.000364453	0.000231734	0.000184824	0.000270743	0.000467707	0.000917631	0.00172	0.00286	0.00427	0.00578	0.00719	0.00822	0.00862	0.00821	0.00707	0.00601	0.00714	0.01117	0.01681	0.02307	0.02928	0.03492	0.03963	0.04326	0.04597	0.04821	0.05066	0.05403	0.05866	0.06443	0.07077	0.07689	0.08205	0.08566	0.08739	0.08715	0.08511	0.08167	0.07734	0.0727	0.06825
4.07773	0.000203069	0.000188817	0.000198535	0.000271209	0.00037862	0.000470822	0.000509036	0.000472198	0.000365242	0.000232747	0.000186079	0.000272316	0.00047024	0.000921416	0.00172	0.00287	0.00428	0.0058	0.0072	0.00823	0.00863	0.00821	0.00705	0.00596	0.00709	0.01115	0.01681	0.02309	0.02932	0.03498	0.03968	0.0433	0.04598	0.04818	0.05061	0.05395	0.0586	0.0644	0.07078	0.07695	0.08215	0.0858	0.08754	0.08729	0.08523	0.08174	0.07736	0.07267	0.06817
4.13359	0.000203152	0.000188961	0.000198759	0.000271494	0.000378973	0.000471267	0.000509586	0.000472857	0.000366029	0.000233762	0.000187336	0.000273892	0.000472774	0.000925198	0.00173	0.00288	0.00429	0.00581	0.00722	0.00825	0.00864	0.00822	0.00704	0.00592	0.00704	0.01112	0.01681	0.02312	0.02936	0.03503	0.03973	0.04334	0.04599	0.04815	0.05055	0.05388	0.05853	0.06436	0.07078	0.07701	0.08226	0.08593	0.08768	0.08743	0.08533	0.0818	0.07737	0.07262	0.06808
4.18945	0.000203234	0.000189104	0.000198983	0.000271778	0.000379324	0.000471709	0.000510133	0.000473514	0.000366815	0.000234777	0.000188596	0.000275471	0.00047531	0.000928975	0.00173	0.00288	0.0043	0.00582	0.00723	0.00826	0.00865	0.00822	0.00702	0.00588	0.00699	0.01109	0.01681	0.02314	0.0294	0.03507	0.03978	0.04337	0.04599	0.04812	0.05048	0.05379	0.05845	0.06431	0.07078	0.07706	0.08235	0.08606	0.08782	0.08755	0.08543	0.08185	0.07736	0.07256	0.06798
4.24531	0.000203315	0.000189247	0.000199206	0.000272061	0.000379673	0.000472148	0.000510677	0.000474168	0.0003676	0.000235794	0.000189858	0.000277053	0.000477847	0.000932748	0.00174	0.00289	0.00431	0.00583	0.00725	0.00828	0.00866	0.00822	0.00701	0.00583	0.00694	0.01107	0.01681	0.02316	0.02944	0.03512	0.03982	0.0434	0.04599	0.04809	0.05041	0.0537	0.05837	0.06426	0.07077	0.0771	0.08244	0.08617	0.08795	0.08767	0.08552	0.08189	0.07735	0.07249	0.06787
4.30117	0.000203396	0.00018939	0.000199429	0.000272343	0.000380021	0.000472584	0.000511217	0.000474819	0.000368383	0.000236811	0.000191122	0.000278639	0.000480384	0.000936517	0.00174	0.0029	0.00432	0.00585	0.00726	0.00829	0.00867	0.00822	0.00699	0.00579	0.00689	0.01104	0.01681	0.02318	0.02948	0.03516	0.03986	0.04342	0.04599	0.04805	0.05034	0.05361	0.05828	0.0642	0.07076	0.07713	0.08252	0.08628	0.08807	0.08778	0.0856	0.08192	0.07732	0.07242	0.06775
4.35703	0.000203477	0.000189531	0.00019965	0.000272624	0.000380366	0.000473017	0.000511754	0.000475467	0.000369165	0.00023783	0.000192389	0.000280228	0.000482923	0.000940282	0.00175	0.00291	0.00433	0.00586	0.00727	0.0083	0.00869	0.00823	0.00698	0.00574	0.00683	0.01101	0.01681	0.0232	0.02951	0.03521	0.0399	0.04345	0.04598	0.048	0.05026	0.05351	0.05818	0.06413	0.07074	0.07716	0.08259	0.08639	0.08818	0.08788	0.08567	0.08195	0.07729	0.07233	0.06762
4.41289	0.000203557	0.000189673	0.000199871	0.000272904	0.000380709	0.000473448	0.000512288	0.000476112	0.000369945	0.000238849	0.000193659	0.000281819	0.000485463	0.000944042	0.00175	0.00291	0.00434	0.00587	0.00729	0.00832	0.0087	0.00823	0.00696	0.0057	0.00678	0.01098	0.0168	0.02322	0.02955	0.03525	0.03994	0.04347	0.04597	0.04796	0.05017	0.0534	0.05808	0.06406	0.07071	0.07718	0.08265	0.08648	0.08829	0.08798	0.08573	0.08196	0.07725	0.07223	0.06748
4.46875	0.000203636	0.000189814	0.000200092	0.000273182	0.000381051	0.000473876	0.000512818	0.000476754	0.000370724	0.00023987	0.000194931	0.000283414	0.000488003	0.000947797	0.00176	0.00292	0.00435	0.00588	0.0073	0.00833	0.00871	0.00823	0.00695	0.00565	0.00673	0.01096	0.0168	0.02324	0.02958	0.03529	0.03998	0.04348	0.04596	0.0479	0.05008	0.05329	0.05797	0.06398	0.07067	0.0772	0.08271	0.08657	0.08839	0.08806	0.08579	0.08197	0.07719	0.07212	0.06733
4.52461	0.000203715	0.000189954	0.000200311	0.000273459	0.00038139	0.0004743	0.000513345	0.000477393	0.000371502	0.000240891	0.000196205	0.000285012	0.000490544	0.000951547	0.00177	0.00293	0.00436	0.0059	0.00732	0.00835	0.00872	0.00823	0.00693	0.00561	0.00668	0.01093	0.0168	0.02325	0.02961	0.03533	0.04001	0.0435	0.04594	0.04785	0.04999	0.05317	0.05785	0.06389	0.07063	0.0772	0.08276	0.08665	0.08848	0.08814	0.08583	0.08196	0.07713	0.072	0.06717
4.58047	0.000203794	0.000190094	0.00020053	0.000273735	0.000381727	0.000474722	0.000513869	0.000478028	0.000372278	0.000241913	0.000197481	0.000286613	0.000493085	0.000955291	0.00177	0.00293	0.00437	0.00591	0.00733	0.00836	0.00873	0.00824	0.00691	0.00556	0.00662	0.0109	0.01679	0.02327	0.02964	0.03536	0.04004	0.04351	0.04593	0.04779	0.04989	0.05305	0.05773	0.06379	0.07058	0.0772	0.0828	0.08672	0.08856	0.08821	0.08587	0.08195	0.07706	0.07187	0.06699
4.63633	0.000203872	0.000190233	0.000200748	0.00027401	0.000382063	0.000475141	0.000514389	0.000478661	0.000373053	0.000242935	0.000198759	0.000288216	0.000495627	0.00095903	0.00178	0.00294	0.00438	0.00592	0.00734	0.00837	0.00874	0.00824	0.0069	0.00552	0.00657	0.01087	0.01679	0.02328	0.02967	0.0354	0.04007	0.04352	0.0459	0.04772	0.04978	0.05292	0.0576	0.06369	0.07052	0.07719	0.08284	0.08679	0.08863	0.08828	0.0859	0.08193	0.07698	0.07173	0.06681
4.69219	0.00020395	0.000190371	0.000200966	0.000274284	0.000382396	0.000475558	0.000514906	0.000479291	0.000373826	0.000243959	0.00020004	0.000289823	0.000498169	0.000962764	0.00178	0.00295	0.00439	0.00593	0.00736	0.00839	0.00875	0.00824	0.00688	0.00547	0.00652	0.01084	0.01678	0.0233	0.0297	0.03543	0.0401	0.04353	0.04588	0.04765	0.04967	0.05278	0.05747	0.06359	0.07046	0.07718	0.08287	0.08684	0.0887	0.08833	0.08592	0.0819	0.07689	0.07158	0.06661
4.74805	0.000204027	0.000190509	0.000201182	0.000274556	0.000382728	0.000475971	0.000515419	0.000479917	0.000374597	0.000244983	0.000201323	0.000291432	0.000500711	0.000966492	0.00179	0.00296	0.00439	0.00594	0.00737	0.0084	0.00876	0.00824	0.00686	0.00542	0.00646	0.01081	0.01678	0.02331	0.02973	0.03546	0.04012	0.04353	0.04585	0.04758	0.04956	0.05264	0.05732	0.06347	0.07039	0.07716	0.08289	0.08689	0.08876	0.08838	0.08593	0.08186	0.07679	0.07142	0.0664
4.80391	0.000204104	0.000190647	0.000201398	0.000274827	0.000383057	0.000476381	0.000515929	0.000480541	0.000375367	0.000246008	0.000202607	0.000293043	0.000503253	0.000970213	0.00179	0.00296	0.0044	0.00595	0.00738	0.00841	0.00877	0.00824	0.00685	0.00537	0.00641	0.01078	0.01677	0.02332	0.02975	0.03549	0.04015	0.04354	0.04581	0.0475	0.04944	0.05249	0.05718	0.06335	0.07031	0.07713	0.0829	0.08693	0.08881	0.08841	0.08593	0.08181	0.07668	0.07125	0.06619
4.85977	0.00020418	0.000190784	0.000201613	0.000275097	0.000383384	0.000476789	0.000516435	0.000481161	0.000376135	0.000247033	0.000203894	0.000294658	0.000505795	0.000973929	0.0018	0.00297	0.00441	0.00596	0.00739	0.00842	0.00878	0.00824	0.00683	0.00533	0.00635	0.01075	0.01676	0.02334	0.02978	0.03552	0.04017	0.04354	0.04578	0.04742	0.04931	0.05234	0.05702	0.06322	0.07023	0.0771	0.08291	0.08697	0.08885	0.08844	0.08593	0.08175	0.07656	0.07107	0.06596
4.91563	0.000204256	0.00019092	0.000201828	0.000275366	0.00038371	0.000477194	0.000516938	0.000481778	0.000376902	0.000248059	0.000205183	0.000296275	0.000508337	0.000977638	0.0018	0.00298	0.00442	0.00598	0.00741	0.00844	0.00879	0.00824	0.00681	0.00528	0.00629	0.01072	0.01676	0.02335	0.0298	0.03555	0.04019	0.04353	0.04574	0.04734	0.04918	0.05218	0.05686	0.06309	0.07014	0.07705	0.08291	0.087	0.08889	0.08847	0.08592	0.08169	0.07643	0.07088	0.06572
4.97148	0.000204331	0.000191056	0.000202041	0.000275634	0.000384033	0.000477595	0.000517438	0.000482392	0.000377667	0.000249086	0.000206473	0.000297894	0.000510878	0.00098134	0.00181	0.00298	0.00443	0.00599	0.00742	0.00845	0.0088	0.00825	0.0068	0.00523	0.00624	0.01069	0.01675	0.02336	0.02982	0.03557	0.0402	0.04353	0.0457	0.04725	0.04905	0.05202	0.0567	0.06295	0.07004	0.077	0.0829	0.08702	0.08892	0.08848	0.08589	0.08161	0.07629	0.07068	0.06547
5.02734	0.000204406	0.000191192	0.000202254	0.0002759	0.000384354	0.000477994	0.000517934	0.000483003	0.00037843	0.000250113	0.000207766	0.000299516	0.00051342	0.000985036	0.00181	0.00299	0.00444	0.006	0.00743	0.00846	0.00881	0.00825	0.00678	0.00518	0.00618	0.01066	0.01674	0.02337	0.02984	0.0356	0.04022	0.04352	0.04565	0.04716	0.04891	0.05185	0.05653	0.0628	0.06994	0.07695	0.08289	0.08703	0.08894	0.08849	0.08587	0.08153	0.07615	0.07047	0.06521
5.0832	0.00020448	0.000191326	0.000202467	0.000276165	0.000384674	0.00047839	0.000518426	0.00048361	0.000379192	0.000251141	0.00020906	0.00030114	0.00051596	0.000988724	0.00182	0.003	0.00445	0.00601	0.00744	0.00847	0.00881	0.00825	0.00676	0.00513	0.00612	0.01063	0.01673	0.02337	0.02986	0.03562	0.04023	0.04351	0.0456	0.04706	0.04876	0.05167	0.05635	0.06265	0.06983	0.07688	0.08286	0.08703	0.08895	0.08848	0.08583	0.08144	0.07599	0.07025	0.06495
5.13906	0.000204554	0.00019146	0.000202678	0.000276429	0.000384991	0.000478783	0.000518915	0.000484215	0.000379952	0.000252169	0.000210356	0.000302766	0.000518501	0.000992406	0.00182	0.003	0.00446	0.00602	0.00745	0.00848	0.00882	0.00825	0.00675	0.00508	0.00607	0.01059	0.01672	0.02338	0.02988	0.03564	0.04024	0.04349	0.04555	0.04696	0.04861	0.05149	0.05616	0.06249	0.06971	0.07681	0.08284	0.08703	0.08895	0.08847	0.08578	0.08134	0.07583	0.07002	0.06467
5.19492	0.000204627	0.000191594	0.000202889	0.000276692	0.000385306	0.000479173	0.0005194	0.000484816	0.00038071	0.000253197	0.000211654	0.000304395	0.00052104	0.00099608	0.00183	0.00301	0.00447	0.00603	0.00747	0.0085	0.00883	0.00825	0.00673	0.00503	0.00601	0.01056	0.01671	0.02339	0.02989	0.03566	0.04025	0.04348	0.0455	0.04685	0.04846	0.0513	0.05597	0.06232	0.06959	0.07674	0.0828	0.08702	0.08895	0.08846	0.08573	0.08123	0.07565	0.06978	0.06438
5.25078	0.0002047	0.000191727	0.000203099	0.000276954	0.000385619	0.00047956	0.000519882	0.000485413	0.000381467	0.000254226	0.000212954	0.000306026	0.000523579	0.000999746	0.00183	0.00302	0.00447	0.00604	0.00748	0.00851	0.00884	0.00825	0.00671	0.00498	0.00595	0.01053	0.0167	0.02339	0.02991	0.03567	0.04025	0.04346	0.04544	0.04675	0.0483	0.05111	0.05578	0.06215	0.06946	0.07665	0.08276	0.087	0.08894	0.08843	0.08567	0.08112	0.07547	0.06953	0.06408
5.30664	0.000204773	0.00019186	0.000203308	0.000277214	0.000385931	0.000479944	0.000520361	0.000486008	0.000382221	0.000255255	0.000214255	0.000307659	0.000526116	0.001	0.00184	0.00302	0.00448	0.00605	0.00749	0.00852	0.00885	0.00825	0.00669	0.00493	0.00589	0.0105	0.01669	0.0234	0.02992	0.03569	0.04026	0.04344	0.04538	0.04663	0.04814	0.05091	0.05557	0.06197	0.06932	0.07656	0.08271	0.08698	0.08892	0.0884	0.0856	0.08099	0.07528	0.06928	0.06377
5.3625	0.000204845	0.000191992	0.000203517	0.000277473	0.00038624	0.000480325	0.000520836	0.000486599	0.000382974	0.000256284	0.000215558	0.000309294	0.000528653	0.00101	0.00184	0.00303	0.00449	0.00606	0.0075	0.00853	0.00885	0.00825	0.00668	0.00488	0.00583	0.01047	0.01668	0.0234	0.02994	0.0357	0.04026	0.04341	0.04531	0.04652	0.04797	0.05071	0.05536	0.06179	0.06918	0.07647	0.08265	0.08695	0.0889	0.08836	0.08552	0.08086	0.07508	0.06901	0.06345
5.41836	0.000204916	0.000192123	0.000203724	0.000277731	0.000386547	0.000480703	0.000521307	0.000487187	0.000383725	0.000257314	0.000216862	0.00031093	0.000531188	0.00101	0.00185	0.00304	0.0045	0.00607	0.00751	0.00854	0.00886	0.00825	0.00666	0.00483	0.00577	0.01044	0.01667	0.02341	0.02995	0.03571	0.04026	0.04339	0.04525	0.0464	0.0478	0.0505	0.05515	0.0616	0.06903	0.07636	0.08259	0.08691	0.08887	0.08831	0.08544	0.08072	0.07487	0.06873	0.06312
5.47422	0.000204987	0.000192254	0.000203931	0.000277988	0.000386852	0.000481078	0.000521775	0.000487772	0.000384474	0.000258344	0.000218168	0.000312569	0.000533723	0.00101	0.00185	0.00304	0.00451	0.00608	0.00752	0.00855	0.00887	0.00825	0.00664	0.00478	0.00572	0.0104	0.01666	0.02341	0.02996	0.03572	0.04025	0.04336	0.04518	0.04628	0.04762	0.05029	0.05493	0.0614	0.06887	0.07625	0.08251	0.08687	0.08883	0.08826	0.08534	0.08057	0.07466	0.06845	0.06278
5.53008	0.000205058	0.000192384	0.000204137	0.000278243	0.000387155	0.00048145	0.000522239	0.000488353	0.000385221	0.000259374	0.000219476	0.00031421	0.000536255	0.00102	0.00186	0.00305	0.00452	0.00609	0.00753	0.00856	0.00888	0.00825	0.00662	0.00473	0.00566	0.01037	0.01665	0.02341	0.02997	0.03573	0.04025	0.04333	0.0451	0.04615	0.04744	0.05007	0.0547	0.0612	0.06871	0.07614	0.08244	0.08681	0.08878	0.08819	0.08524	0.08042	0.07443	0.06816	0.06244
5.58594	0.000205128	0.000192514	0.000204343	0.000278497	0.000387455	0.000481819	0.000522699	0.000488931	0.000385967	0.000260404	0.000220784	0.000315852	0.000538787	0.00102	0.00186	0.00306	0.00452	0.0061	0.00754	0.00857	0.00888	0.00825	0.00661	0.00467	0.0056	0.01034	0.01663	0.02341	0.02998	0.03573	0.04024	0.04329	0.04503	0.04602	0.04725	0.04985	0.05447	0.06099	0.06854	0.07601	0.08235	0.08675	0.08873	0.08812	0.08514	0.08025	0.0742	0.06786	0.06208
5.6418	0.000205198	0.000192643	0.000204547	0.00027875	0.000387754	0.000482185	0.000523156	0.000489506	0.00038671	0.000261434	0.000222095	0.000317496	0.000541316	0.00103	0.00187	0.00306	0.00453	0.00611	0.00755	0.00858	0.00889	0.00824	0.00659	0.00462	0.00554	0.01031	0.01662	0.02341	0.02998	0.03574	0.04023	0.04326	0.04495	0.04588	0.04706	0.04962	0.05424	0.06077	0.06837	0.07588	0.08226	0.08669	0.08866	0.08805	0.08502	0.08008	0.07396	0.06755	0.06171
5.69766	0.000205267	0.000192771	0.000204751	0.000279001	0.000388051	0.000482548	0.00052361	0.000490077	0.000387451	0.000262465	0.000223406	0.000319142	0.000543844	0.00103	0.00187	0.00307	0.00454	0.00612	0.00756	0.00859	0.0089	0.00824	0.00657	0.00457	0.00548	0.01027	0.01661	0.02341	0.02999	0.03574	0.04022	0.04322	0.04486	0.04575	0.04687	0.04938	0.05399	0.06055	0.06819	0.07575	0.08216	0.08661	0.0886	0.08796	0.0849	0.0799	0.07371	0.06723	0.06134
5.75352	0.000205335	0.000192899	0.000204954	0.000279252	0.000388345	0.000482908	0.000524059	0.000490645	0.000388191	0.000263495	0.000224719	0.000320789	0.00054637	0.00103	0.00188	0.00308	0.00455	0.00613	0.00757	0.0086	0.0089	0.00824	0.00655	0.00452	0.00542	0.01024	0.0166	0.02341	0.02999	0.03574	0.04021	0.04318	0.04478	0.0456	0.04667	0.04914	0.05374	0.06033	0.068	0.07561	0.08206	0.08653	0.08852	0.08787	0.08477	0.07972	0.07346	0.0669	0.06096
5.80938	0.000205403	0.000193026	0.000205157	0.000279501	0.000388638	0.000483265	0.000524505	0.00049121	0.000388928	0.000264525	0.000226033	0.000322438	0.000548894	0.00104	0.00188	0.00308	0.00455	0.00613	0.00758	0.00861	0.00891	0.00824	0.00654	0.00447	0.00536	0.01021	0.01658	0.02341	0.03	0.03574	0.04019	0.04313	0.04469	0.04546	0.04647	0.0489	0.05349	0.06009	0.06781	0.07546	0.08195	0.08644	0.08844	0.08777	0.08463	0.07952	0.0732	0.06657	0.06056
5.86523	0.000205471	0.000193153	0.000205358	0.000279749	0.000388928	0.000483619	0.000524948	0.000491771	0.000389664	0.000265555	0.000227348	0.000324088	0.000551416	0.00104	0.00189	0.00309	0.00456	0.00614	0.00759	0.00862	0.00892	0.00824	0.00652	0.00441	0.0053	0.01018	0.01657	0.02341	0.03	0.03574	0.04018	0.04308	0.0446	0.04531	0.04626	0.04865	0.05323	0.05985	0.06761	0.0753	0.08183	0.08635	0.08835	0.08767	0.08449	0.07932	0.07293	0.06622	0.06016
5.92109	0.000205538	0.000193279	0.000205559	0.000279995	0.000389216	0.00048397	0.000525386	0.000492328	0.000390397	0.000266586	0.000228664	0.000325739	0.000553936	0.00104	0.00189	0.00309	0.00457	0.00615	0.0076	0.00863	0.00892	0.00824	0.0065	0.00436	0.00524	0.01014	0.01655	0.0234	0.03	0.03574	0.04016	0.04304	0.0445	0.04516	0.04605	0.04839	0.05297	0.05961	0.06741	0.07514	0.08171	0.08625	0.08825	0.08755	0.08434	0.07912	0.07265	0.06587	0.05975
5.97695	0.000205605	0.000193405	0.000205759	0.00028024	0.000389502	0.000484318	0.000525822	0.000492882	0.000391128	0.000267616	0.000229982	0.000327392	0.000556453	0.00105	0.00189	0.0031	0.00458	0.00616	0.00761	0.00863	0.00893	0.00824	0.00648	0.00431	0.00517	0.01011	0.01654	0.0234	0.03	0.03573	0.04014	0.04298	0.04441	0.045	0.04583	0.04813	0.05269	0.05936	0.0672	0.07497	0.08158	0.08614	0.08815	0.08743	0.08418	0.0789	0.07236	0.06552	0.05933
6.03281	0.000205671	0.00019353	0.000205958	0.000280484	0.000389786	0.000484662	0.000526253	0.000493433	0.000391857	0.000268645	0.0002313	0.000329046	0.000558968	0.00105	0.0019	0.00311	0.00458	0.00617	0.00762	0.00864	0.00893	0.00823	0.00647	0.00426	0.00511	0.01008	0.01652	0.02339	0.03	0.03573	0.04011	0.04293	0.04431	0.04484	0.04561	0.04787	0.05242	0.05911	0.06698	0.0748	0.08144	0.08602	0.08804	0.0873	0.08402	0.07868	0.07207	0.06515	0.05891
6.08867	0.000205737	0.000193655	0.000206157	0.000280727	0.000390068	0.000485004	0.000526681	0.00049398	0.000392585	0.000269675	0.000232619	0.000330701	0.00056148	0.00105	0.0019	0.00311	0.00459	0.00618	0.00763	0.00865	0.00894	0.00823	0.00645	0.0042	0.00505	0.01005	0.01651	0.02339	0.02999	0.03572	0.04009	0.04287	0.04421	0.04468	0.04539	0.0476	0.05214	0.05885	0.06676	0.07462	0.08129	0.0859	0.08792	0.08717	0.08385	0.07845	0.07177	0.06478	0.05847
6.14453	0.000205802	0.000193779	0.000206354	0.000280968	0.000390348	0.000485342	0.000527105	0.000494524	0.000393309	0.000270704	0.000233939	0.000332357	0.00056399	0.00106	0.00191	0.00312	0.0046	0.00619	0.00764	0.00866	0.00894	0.00823	0.00643	0.00415	0.00499	0.01001	0.01649	0.02338	0.02999	0.03571	0.04006	0.04282	0.0441	0.04452	0.04516	0.04733	0.05185	0.05858	0.06653	0.07444	0.08114	0.08578	0.08779	0.08703	0.08367	0.07822	0.07147	0.0644	0.05803
6.20039	0.000205867	0.000193902	0.000206551	0.000281208	0.000390625	0.000485678	0.000527525	0.000495064	0.000394032	0.000271734	0.000235261	0.000334015	0.000566497	0.00106	0.00191	0.00312	0.00461	0.00619	0.00765	0.00867	0.00895	0.00823	0.00642	0.0041	0.00493	0.00998	0.01647	0.02337	0.02998	0.0357	0.04003	0.04276	0.04399	0.04435	0.04493	0.04705	0.05156	0.05831	0.0663	0.07425	0.08099	0.08564	0.08766	0.08688	0.08348	0.07798	0.07116	0.06401	0.05758
6.25625	0.000205931	0.000194025	0.000206747	0.000281447	0.000390901	0.00048601	0.000527941	0.000495601	0.000394753	0.000272762	0.000236583	0.000335673	0.000569001	0.00106	0.00192	0.00313	0.00461	0.0062	0.00765	0.00867	0.00895	0.00823	0.0064	0.00405	0.00487	0.00995	0.01646	0.02337	0.02998	0.03568	0.04	0.04269	0.04388	0.04418	0.04469	0.04677	0.05126	0.05803	0.06606	0.07405	0.08083	0.0855	0.08753	0.08673	0.08329	0.07773	0.07084	0.06362	0.05713
6.31211	0.000205995	0.000194147	0.000206942	0.000281685	0.000391174	0.000486339	0.000528354	0.000496134	0.000395471	0.000273791	0.000237905	0.000337331	0.000571502	0.00107	0.00192	0.00313	0.00462	0.00621	0.00766	0.00868	0.00896	0.00822	0.00638	0.00399	0.00481	0.00992	0.01644	0.02336	0.02997	0.03567	0.03997	0.04263	0.04377	0.044	0.04445	0.04648	0.05096	0.05775	0.06582	0.07385	0.08066	0.08535	0.08738	0.08657	0.0831	0.07748	0.07051	0.06322	0.05666
6.36797	0.000206058	0.000194268	0.000207137	0.000281921	0.000391445	0.000486666	0.000528763	0.000496663	0.000396187	0.000274819	0.000239229	0.000338991	0.000573999	0.00107	0.00193	0.00314	0.00463	0.00622	0.00767	0.00869	0.00896	0.00822	0.00636	0.00394	0.00475	0.00988	0.01642	0.02335	0.02996	0.03565	0.03993	0.04256	0.04365	0.04382	0.04421	0.04619	0.05066	0.05747	0.06557	0.07364	0.08049	0.0852	0.08723	0.0864	0.08289	0.07722	0.07018	0.06281	0.05619
6.42383	0.000206121	0.000194389	0.00020733	0.000282156	0.000391714	0.000486989	0.000529168	0.000497189	0.000396901	0.000275846	0.000240553	0.000340652	0.000576494	0.00107	0.00193	0.00315	0.00463	0.00622	0.00768	0.00869	0.00896	0.00822	0.00635	0.00389	0.00469	0.00985	0.01641	0.02334	0.02995	0.03563	0.0399	0.04249	0.04353	0.04364	0.04396	0.04589	0.05035	0.05717	0.06531	0.07343	0.08031	0.08504	0.08708	0.08623	0.08268	0.07695	0.06985	0.0624	0.05571
6.47969	0.000206184	0.00019451	0.000207523	0.000282389	0.000391981	0.000487309	0.00052957	0.000497712	0.000397612	0.000276873	0.000241877	0.000342313	0.000578985	0.00108	0.00194	0.00315	0.00464	0.00623	0.00768	0.0087	0.00897	0.00822	0.00633	0.00384	0.00463	0.00982	0.01639	0.02333	0.02994	0.03561	0.03986	0.04242	0.04341	0.04346	0.04371	0.04559	0.05003	0.05688	0.06506	0.07321	0.08012	0.08487	0.08691	0.08605	0.08247	0.07668	0.06951	0.06198	0.05523
6.53555	0.000206245	0.000194629	0.000207715	0.000282621	0.000392245	0.000487625	0.000529968	0.000498231	0.000398322	0.0002779	0.000243203	0.000343974	0.000581472	0.00108	0.00194	0.00316	0.00465	0.00624	0.00769	0.00871	0.00897	0.00821	0.00631	0.00378	0.00457	0.00979	0.01637	0.02331	0.02993	0.03559	0.03982	0.04234	0.04329	0.04327	0.04346	0.04528	0.04971	0.05658	0.06479	0.07298	0.07993	0.0847	0.08674	0.08587	0.08225	0.0764	0.06916	0.06156	0.05474
6.59141	0.000206307	0.000194749	0.000207906	0.000282852	0.000392508	0.000487939	0.000530362	0.000498746	0.000399028	0.000278926	0.000244529	0.000345636	0.000583956	0.00108	0.00194	0.00316	0.00465	0.00625	0.0077	0.00871	0.00897	0.00821	0.0063	0.00373	0.00451	0.00976	0.01635	0.0233	0.02991	0.03557	0.03977	0.04227	0.04316	0.04308	0.0432	0.04497	0.04939	0.05627	0.06452	0.07275	0.07973	0.08452	0.08657	0.08567	0.08202	0.07612	0.06881	0.06113	0.05424
6.64727	0.000206368	0.000194867	0.000208097	0.000283082	0.000392768	0.000488249	0.000530752	0.000499257	0.000399733	0.000279951	0.000245855	0.000347299	0.000586436	0.00109	0.00195	0.00317	0.00466	0.00625	0.00771	0.00872	0.00898	0.00821	0.00628	0.00368	0.00445	0.00973	0.01633	0.02329	0.0299	0.03554	0.03973	0.04219	0.04304	0.04289	0.04294	0.04466	0.04906	0.05596	0.06425	0.07252	0.07953	0.08434	0.08639	0.08548	0.08179	0.07583	0.06845	0.06069	0.05373
6.70313	0.000206428	0.000194985	0.000208286	0.00028331	0.000393026	0.000488557	0.000531138	0.000499765	0.000400435	0.000280976	0.000247181	0.000348961	0.000588913	0.00109	0.00195	0.00317	0.00466	0.00626	0.00771	0.00873	0.00898	0.00821	0.00627	0.00363	0.00439	0.0097	0.01632	0.02327	0.02988	0.03552	0.03968	0.04211	0.0429	0.04269	0.04267	0.04434	0.04872	0.05564	0.06397	0.07228	0.07932	0.08415	0.0862	0.08527	0.08155	0.07554	0.06809	0.06025	0.05322
6.75898	0.000206488	0.000195103	0.000208475	0.000283537	0.000393282	0.000488861	0.000531521	0.000500269	0.000401135	0.000281999	0.000248508	0.000350624	0.000591385	0.0011	0.00196	0.00318	0.00467	0.00627	0.00772	0.00873	0.00898	0.0082	0.00625	0.00358	0.00433	0.00967	0.0163	0.02326	0.02987	0.03549	0.03963	0.04202	0.04277	0.04249	0.0424	0.04402	0.04838	0.05533	0.06369	0.07203	0.07911	0.08395	0.08601	0.08507	0.0813	0.07524	0.06772	0.0598	0.05271
6.81484	0.000206547	0.000195219	0.000208663	0.000283763	0.000393536	0.000489162	0.0005319	0.00050077	0.000401832	0.000283023	0.000249836	0.000352287	0.000593853	0.0011	0.00196	0.00318	0.00468	0.00627	0.00773	0.00874	0.00899	0.0082	0.00623	0.00353	0.00427	0.00964	0.01628	0.02324	0.02985	0.03546	0.03958	0.04194	0.04264	0.04229	0.04213	0.04369	0.04804	0.055	0.0634	0.07178	0.07889	0.08375	0.08581	0.08485	0.08105	0.07494	0.06735	0.05935	0.05219
6.8707	0.000206606	0.000195336	0.00020885	0.000283987	0.000393787	0.00048946	0.000532275	0.000501267	0.000402527	0.000284045	0.000251163	0.000353951	0.000596317	0.0011	0.00197	0.00319	0.00468	0.00628	0.00773	0.00874	0.00899	0.0082	0.00622	0.00348	0.00422	0.0096	0.01626	0.02323	0.02983	0.03543	0.03953	0.04185	0.0425	0.04209	0.04186	0.04336	0.0477	0.05467	0.06311	0.07153	0.07866	0.08355	0.0856	0.08463	0.0808	0.07463	0.06697	0.0589	0.05166
6.92656	0.000206665	0.000195451	0.000209036	0.00028421	0.000394036	0.000489754	0.000532646	0.00050176	0.000403219	0.000285067	0.000252491	0.000355614	0.000598777	0.00111	0.00197	0.00319	0.00469	0.00628	0.00774	0.00875	0.00899	0.00819	0.0062	0.00343	0.00416	0.00958	0.01624	0.02321	0.02981	0.0354	0.03948	0.04176	0.04236	0.04188	0.04158	0.04303	0.04735	0.05434	0.06281	0.07127	0.07843	0.08333	0.08539	0.0844	0.08054	0.07432	0.06659	0.05844	0.05113
6.98242	0.000206723	0.000195566	0.000209222	0.000284432	0.000394284	0.000490046	0.000533013	0.000502249	0.000403909	0.000286088	0.000253819	0.000357277	0.000601232	0.00111	0.00197	0.0032	0.00469	0.00629	0.00774	0.00875	0.00899	0.00819	0.00619	0.00337	0.0041	0.00955	0.01622	0.02319	0.02979	0.03537	0.03942	0.04167	0.04222	0.04168	0.0413	0.04269	0.04699	0.054	0.06251	0.07101	0.0782	0.08312	0.08518	0.08417	0.08028	0.07401	0.0662	0.05798	0.05059
7.03828	0.00020678	0.000195681	0.000209407	0.000284652	0.000394528	0.000490334	0.000533376	0.000502735	0.000404596	0.000287107	0.000255147	0.00035894	0.000603682	0.00111	0.00198	0.0032	0.0047	0.0063	0.00775	0.00876	0.00899	0.00819	0.00617	0.00333	0.00404	0.00952	0.0162	0.02317	0.02976	0.03533	0.03936	0.04158	0.04207	0.04146	0.04101	0.04235	0.04663	0.05366	0.0622	0.07074	0.07796	0.08289	0.08495	0.08394	0.08001	0.07369	0.06582	0.05751	0.05005
7.09414	0.000206837	0.000195795	0.00020959	0.000284871	0.000394771	0.000490619	0.000533736	0.000503217	0.000405281	0.000288126	0.000256475	0.000360603	0.000606128	0.00112	0.00198	0.00321	0.0047	0.0063	0.00775	0.00876	0.009	0.00818	0.00616	0.00328	0.00399	0.00949	0.01618	0.02316	0.02974	0.03529	0.0393	0.04148	0.04192	0.04125	0.04073	0.04201	0.04627	0.05332	0.06189	0.07046	0.07771	0.08266	0.08473	0.0837	0.07973	0.07336	0.06542	0.05704	0.04951
7.15	0.000206894	0.000195908	0.000209773	0.000285089	0.000395012	0.000490901	0.000534091	0.000503695	0.000405963	0.000289144	0.000257803	0.000362266	0.000608569	0.00112	0.00199	0.00321	0.00471	0.00631	0.00776	0.00876	0.009	0.00818	0.00614	0.00323	0.00393	0.00946	0.01616	0.02314	0.02971	0.03526	0.03924	0.04139	0.04178	0.04103	0.04043	0.04166	0.0459	0.05297	0.06158	0.07018	0.07746	0.08243	0.0845	0.08345	0.07945	0.07303	0.06503	0.05656	0.04896
7.20586	0.00020695	0.00019602	0.000209956	0.000285305	0.00039525	0.00049118	0.000534443	0.000504169	0.000406643	0.000290161	0.000259131	0.000363928	0.000611005	0.00112	0.00199	0.00322	0.00471	0.00631	0.00777	0.00877	0.009	0.00817	0.00613	0.00318	0.00388	0.00943	0.01614	0.02312	0.02969	0.03522	0.03918	0.04129	0.04162	0.04082	0.04014	0.04131	0.04553	0.05262	0.06126	0.0699	0.0772	0.08219	0.08426	0.0832	0.07917	0.0727	0.06463	0.05609	0.0484
7.26172	0.000207005	0.000196132	0.000210137	0.00028552	0.000395486	0.000491455	0.000534791	0.00050464	0.00040732	0.000291177	0.000260458	0.00036559	0.000613435	0.00113	0.00199	0.00322	0.00472	0.00632	0.00777	0.00877	0.009	0.00817	0.00611	0.00313	0.00382	0.0094	0.01612	0.0231	0.02966	0.03518	0.03911	0.04119	0.04147	0.0406	0.03985	0.04096	0.04516	0.05226	0.06094	0.06962	0.07694	0.08194	0.08401	0.08294	0.07888	0.07236	0.06423	0.05561	0.04785
7.31758	0.00020706	0.000196244	0.000210317	0.000285733	0.00039572	0.000491728	0.000535135	0.000505106	0.000407994	0.000292192	0.000261786	0.000367251	0.000615861	0.00113	0.002	0.00323	0.00472	0.00632	0.00777	0.00877	0.009	0.00817	0.0061	0.00308	0.00377	0.00937	0.0161	0.02307	0.02963	0.03513	0.03905	0.04108	0.04132	0.04037	0.03955	0.0406	0.04478	0.0519	0.06062	0.06932	0.07668	0.0817	0.08377	0.08268	0.07859	0.07202	0.06382	0.05512	0.04729
7.37344	0.000207115	0.000196355	0.000210497	0.000285945	0.000395951	0.000491997	0.000535475	0.000505569	0.000408666	0.000293206	0.000263113	0.000368912	0.000618281	0.00113	0.002	0.00323	0.00473	0.00633	0.00778	0.00878	0.009	0.00816	0.00609	0.00304	0.00372	0.00935	0.01608	0.02305	0.0296	0.03509	0.03898	0.04098	0.04116	0.04015	0.03925	0.04024	0.0444	0.05154	0.06029	0.06903	0.07641	0.08144	0.08351	0.08241	0.0783	0.07168	0.06342	0.05464	0.04672
7.4293	0.000207169	0.000196465	0.000210676	0.000286156	0.000396181	0.000492262	0.000535811	0.000506029	0.000409335	0.000294218	0.00026444	0.000370572	0.000620696	0.00113	0.00201	0.00323	0.00473	0.00633	0.00778	0.00878	0.009	0.00816	0.00607	0.00299	0.00366	0.00932	0.01605	0.02303	0.02957	0.03504	0.03891	0.04087	0.041	0.03992	0.03894	0.03987	0.04402	0.05118	0.05995	0.06873	0.07614	0.08118	0.08326	0.08214	0.078	0.07134	0.06301	0.05415	0.04616
7.48516	0.000207222	0.000196574	0.000210854	0.000286365	0.000396408	0.000492525	0.000536143	0.000506484	0.000410001	0.00029523	0.000265767	0.000372231	0.000623105	0.00114	0.00201	0.00324	0.00474	0.00634	0.00779	0.00878	0.009	0.00815	0.00606	0.00295	0.00361	0.00929	0.01603	0.02301	0.02954	0.035	0.03884	0.04076	0.04084	0.03969	0.03864	0.03951	0.04363	0.05081	0.05962	0.06843	0.07586	0.08092	0.08299	0.08187	0.07769	0.07099	0.06259	0.05366	0.04559
7.54102	0.000207275	0.000196683	0.000211031	0.000286573	0.000396632	0.000492784	0.000536472	0.000506935	0.000410664	0.00029624	0.000267093	0.000373889	0.000625509	0.00114	0.00201	0.00324	0.00474	0.00634	0.00779	0.00879	0.009	0.00815	0.00604	0.0029	0.00356	0.00927	0.01601	0.02298	0.02951	0.03495	0.03877	0.04065	0.04068	0.03946	0.03833	0.03914	0.04324	0.05044	0.05928	0.06812	0.07558	0.08065	0.08273	0.08159	0.07739	0.07063	0.06218	0.05317	0.04502
7.59687	0.000207328	0.000196792	0.000211207	0.00028678	0.000396855	0.00049304	0.000536796	0.000507383	0.000411325	0.000297249	0.000268419	0.000375547	0.000627906	0.00114	0.00202	0.00325	0.00475	0.00635	0.0078	0.00879	0.009	0.00815	0.00603	0.00286	0.00351	0.00924	0.01599	0.02296	0.02947	0.0349	0.03869	0.04054	0.04052	0.03923	0.03802	0.03876	0.04285	0.05006	0.05894	0.06781	0.07529	0.08038	0.08245	0.0813	0.07707	0.07028	0.06176	0.05268	0.04444
7.65273	0.00020738	0.0001969	0.000211382	0.000286985	0.000397075	0.000493293	0.000537116	0.000507826	0.000411983	0.000298256	0.000269744	0.000377203	0.000630298	0.00115	0.00202	0.00325	0.00475	0.00635	0.0078	0.00879	0.009	0.00814	0.00602	0.00281	0.00346	0.00922	0.01597	0.02293	0.02944	0.03485	0.03861	0.04043	0.04035	0.03899	0.03771	0.03839	0.04245	0.04968	0.05859	0.0675	0.075	0.0801	0.08218	0.08101	0.07676	0.06992	0.06135	0.05218	0.04387
7.70859	0.000207431	0.000197007	0.000211557	0.000287189	0.000397293	0.000493543	0.000537433	0.000508266	0.000412638	0.000299262	0.000271069	0.000378859	0.000632684	0.00115	0.00202	0.00326	0.00476	0.00635	0.0078	0.00879	0.009	0.00814	0.00601	0.00277	0.00342	0.00919	0.01595	0.02291	0.0294	0.03479	0.03854	0.04031	0.04018	0.03876	0.03739	0.03801	0.04205	0.0493	0.05824	0.06718	0.07471	0.07982	0.0819	0.08072	0.07644	0.06956	0.06093	0.05169	0.04329
7.76445	0.000207482	0.000197113	0.000211731	0.000287392	0.000397509	0.000493789	0.000537745	0.000508702	0.00041329	0.000300267	0.000272393	0.000380513	0.000635063	0.00115	0.00203	0.00326	0.00476	0.00636	0.0078	0.00879	0.009	0.00813	0.00599	0.00273	0.00337	0.00917	0.01592	0.02288	0.02937	0.03474	0.03846	0.0402	0.04001	0.03852	0.03707	0.03763	0.04165	0.04892	0.05789	0.06686	0.07441	0.07953	0.08161	0.08043	0.07612	0.0692	0.06051	0.05119	0.04271
7.82031	0.000207533	0.000197219	0.000211903	0.000287593	0.000397723	0.000494032	0.000538053	0.000509134	0.00041394	0.00030127	0.000273716	0.000382166	0.000637436	0.00116	0.00203	0.00326	0.00476	0.00636	0.00781	0.0088	0.009	0.00813	0.00598	0.00269	0.00332	0.00914	0.0159	0.02285	0.02933	0.03469	0.03838	0.04008	0.03984	0.03828	0.03675	0.03724	0.04125	0.04853	0.05754	0.06653	0.0741	0.07924	0.08132	0.08012	0.0758	0.06884	0.06009	0.0507	0.04213
7.87617	0.000207583	0.000197324	0.000212075	0.000287793	0.000397934	0.000494272	0.000538358	0.000509562	0.000414586	0.000302271	0.000275039	0.000383818	0.000639803	0.00116	0.00204	0.00327	0.00477	0.00637	0.00781	0.0088	0.009	0.00812	0.00597	0.00265	0.00328	0.00912	0.01588	0.02282	0.02929	0.03463	0.03829	0.03996	0.03967	0.03804	0.03643	0.03686	0.04084	0.04814	0.05718	0.06621	0.0738	0.07894	0.08103	0.07982	0.07547	0.06847	0.05966	0.0502	0.04155
7.93203	0.000207632	0.000197429	0.000212247	0.000287991	0.000398143	0.000494508	0.000538658	0.000509986	0.00041523	0.000303272	0.000276361	0.000385468	0.000642163	0.00116	0.00204	0.00327	0.00477	0.00637	0.00781	0.0088	0.009	0.00812	0.00596	0.00261	0.00324	0.0091	0.01586	0.0228	0.02925	0.03457	0.03821	0.03984	0.0395	0.0378	0.03611	0.03647	0.04043	0.04775	0.05682	0.06588	0.07349	0.07864	0.08073	0.07951	0.07514	0.0681	0.05924	0.04971	0.04097
7.98789	0.000207681	0.000197533	0.000212417	0.000288188	0.00039835	0.000494741	0.000538955	0.000510406	0.000415871	0.00030427	0.000277682	0.000387117	0.000644517	0.00117	0.00204	0.00328	0.00478	0.00637	0.00782	0.0088	0.009	0.00811	0.00595	0.00258	0.0032	0.00908	0.01583	0.02277	0.02921	0.03451	0.03812	0.03971	0.03932	0.03755	0.03579	0.03608	0.04002	0.04736	0.05646	0.06554	0.07317	0.07834	0.08043	0.0792	0.0748	0.06773	0.05882	0.04921	0.04039
8.04375	0.00020773	0.000197637	0.000212586	0.000288383	0.000398554	0.000494971	0.000539247	0.000510822	0.000416509	0.000305267	0.000279002	0.000388764	0.000646863	0.00117	0.00205	0.00328	0.00478	0.00638	0.00782	0.0088	0.00899	0.00811	0.00594	0.00254	0.00316	0.00905	0.01581	0.02274	0.02917	0.03445	0.03804	0.03959	0.03915	0.03731	0.03546	0.03569	0.03961	0.04696	0.0561	0.0652	0.07286	0.07803	0.08012	0.07889	0.07447	0.06736	0.0584	0.04871	0.03981
8.09961	0.000207778	0.00019774	0.000212755	0.000288578	0.000398756	0.000495198	0.000539536	0.000511234	0.000417143	0.000306262	0.000280321	0.00039041	0.000649203	0.00117	0.00205	0.00328	0.00478	0.00638	0.00782	0.0088	0.00899	0.0081	0.00593	0.00251	0.00312	0.00903	0.01579	0.02271	0.02912	0.03439	0.03795	0.03946	0.03897	0.03706	0.03513	0.03529	0.03919	0.04657	0.05573	0.06487	0.07254	0.07772	0.07981	0.07857	0.07413	0.06699	0.05797	0.04822	0.03923
8.15547	0.000207826	0.000197842	0.000212922	0.00028877	0.000398956	0.000495421	0.00053982	0.000511642	0.000417775	0.000307256	0.000281639	0.000392054	0.000651536	0.00118	0.00205	0.00329	0.00479	0.00638	0.00782	0.0088	0.00899	0.0081	0.00592	0.00248	0.00308	0.00901	0.01577	0.02268	0.02908	0.03433	0.03786	0.03933	0.03879	0.03681	0.0348	0.0349	0.03877	0.04617	0.05536	0.06452	0.07221	0.07741	0.0795	0.07824	0.07379	0.06662	0.05755	0.04773	0.03866
8.21133	0.000207873	0.000197943	0.000213089	0.000288962	0.000399153	0.000495641	0.0005401	0.000512046	0.000418404	0.000308248	0.000282956	0.000393696	0.000653861	0.00118	0.00206	0.00329	0.00479	0.00638	0.00782	0.0088	0.00899	0.00809	0.00591	0.00245	0.00305	0.00899	0.01574	0.02264	0.02903	0.03426	0.03776	0.0392	0.03861	0.03656	0.03447	0.0345	0.03836	0.04577	0.05499	0.06418	0.07188	0.07709	0.07918	0.07792	0.07344	0.06624	0.05713	0.04724	0.03808
8.26719	0.000207919	0.000198044	0.000213255	0.000289151	0.000399349	0.000495858	0.000540377	0.000512446	0.00041903	0.000309238	0.000284272	0.000395336	0.00065618	0.00118	0.00206	0.00329	0.00479	0.00639	0.00782	0.0088	0.00899	0.00809	0.0059	0.00242	0.00301	0.00897	0.01572	0.02261	0.02899	0.03419	0.03767	0.03907	0.03843	0.03631	0.03414	0.0341	0.03793	0.04537	0.05462	0.06383	0.07155	0.07677	0.07886	0.07759	0.0731	0.06587	0.0567	0.04675	0.0375
8.32305	0.000207965	0.000198145	0.00021342	0.00028934	0.000399542	0.000496071	0.000540649	0.000512842	0.000419652	0.000310226	0.000285587	0.000396974	0.000658491	0.00118	0.00206	0.0033	0.0048	0.00639	0.00782	0.0088	0.00898	0.00808	0.00589	0.00239	0.00298	0.00895	0.0157	0.02258	0.02894	0.03413	0.03758	0.03894	0.03824	0.03606	0.03381	0.03369	0.03751	0.04496	0.05424	0.06348	0.07122	0.07644	0.07853	0.07726	0.07275	0.06549	0.05628	0.04626	0.03693
8.37891	0.000208011	0.000198244	0.000213584	0.000289527	0.000399732	0.000496281	0.000540917	0.000513234	0.000420272	0.000311212	0.0002869	0.00039861	0.000660794	0.00119	0.00207	0.0033	0.0048	0.00639	0.00783	0.0088	0.00898	0.00808	0.00588	0.00236	0.00295	0.00893	0.01567	0.02255	0.02889	0.03406	0.03748	0.03881	0.03806	0.03581	0.03347	0.03329	0.03709	0.04456	0.05387	0.06313	0.07088	0.07611	0.07821	0.07692	0.0724	0.06511	0.05586	0.04577	0.03636
8.43477	0.000208056	0.000198343	0.000213747	0.000289713	0.000399921	0.000496488	0.000541181	0.000513622	0.000420889	0.000312197	0.000288213	0.000400244	0.000663089	0.00119	0.00207	0.0033	0.0048	0.00639	0.00783	0.0088	0.00898	0.00807	0.00587	0.00234	0.00292	0.00891	0.01565	0.02251	0.02884	0.03399	0.03738	0.03867	0.03787	0.03556	0.03314	0.03289	0.03666	0.04415	0.05349	0.06277	0.07054	0.07578	0.07788	0.07659	0.07205	0.06474	0.05544	0.04529	0.03579
8.49062	0.000208101	0.000198442	0.00021391	0.000289897	0.000400107	0.000496691	0.000541442	0.000514006	0.000421502	0.000313179	0.000289523	0.000401876	0.000665377	0.00119	0.00207	0.00331	0.0048	0.00639	0.00783	0.0088	0.00898	0.00807	0.00586	0.00231	0.0029	0.0089	0.01563	0.02248	0.02879	0.03392	0.03728	0.03854	0.03769	0.0353	0.0328	0.03248	0.03623	0.04374	0.05311	0.06242	0.0702	0.07545	0.07754	0.07625	0.0717	0.06436	0.05502	0.04481	0.03522
8.54648	0.000208145	0.00019854	0.000214071	0.00029008	0.00040029	0.000496891	0.000541698	0.000514386	0.000422112	0.00031416	0.000290833	0.000403505	0.000667657	0.0012	0.00208	0.00331	0.00481	0.0064	0.00783	0.00879	0.00897	0.00806	0.00585	0.00229	0.00287	0.00888	0.0156	0.02244	0.02874	0.03385	0.03718	0.0384	0.0375	0.03505	0.03247	0.03207	0.0358	0.04333	0.05273	0.06206	0.06986	0.07511	0.0772	0.0759	0.07134	0.06398	0.05461	0.04433	0.03465
8.60234	0.000208188	0.000198637	0.000214232	0.000290261	0.000400472	0.000497088	0.00054195	0.000514761	0.000422719	0.000315138	0.000292141	0.000405132	0.000669929	0.0012	0.00208	0.00331	0.00481	0.0064	0.00783	0.00879	0.00897	0.00806	0.00584	0.00227	0.00285	0.00886	0.01558	0.02241	0.02869	0.03377	0.03708	0.03826	0.03731	0.03479	0.03213	0.03166	0.03537	0.04292	0.05235	0.0617	0.06951	0.07477	0.07686	0.07556	0.07098	0.0636	0.05419	0.04386	0.03409
8.6582	0.000208231	0.000198734	0.000214392	0.000290441	0.000400651	0.000497281	0.000542197	0.000515133	0.000423323	0.000316114	0.000293447	0.000406757	0.000672193	0.0012	0.00208	0.00332	0.00481	0.0064	0.00783	0.00879	0.00896	0.00805	0.00584	0.00225	0.00283	0.00884	0.01556	0.02237	0.02864	0.0337	0.03698	0.03812	0.03712	0.03454	0.03179	0.03125	0.03494	0.04251	0.05197	0.06134	0.06916	0.07442	0.07652	0.07521	0.07062	0.06322	0.05378	0.04338	0.03354
8.71406	0.000208274	0.00019883	0.000214551	0.000290619	0.000400827	0.000497471	0.000542441	0.0005155	0.000423924	0.000317089	0.000294752	0.000408379	0.000674448	0.0012	0.00209	0.00332	0.00481	0.0064	0.00783	0.00879	0.00896	0.00805	0.00583	0.00224	0.00281	0.00883	0.01553	0.02234	0.02859	0.03362	0.03688	0.03798	0.03693	0.03428	0.03145	0.03084	0.03451	0.0421	0.05158	0.06097	0.06881	0.07408	0.07617	0.07486	0.07026	0.06284	0.05337	0.04292	0.03298
8.76992	0.000208316	0.000198925	0.000214708	0.000290796	0.000401002	0.000497658	0.000542681	0.000515863	0.000424521	0.000318061	0.000296055	0.000409999	0.000676696	0.00121	0.00209	0.00332	0.00482	0.0064	0.00783	0.00879	0.00896	0.00804	0.00582	0.00222	0.0028	0.00881	0.01551	0.0223	0.02853	0.03354	0.03677	0.03784	0.03674	0.03402	0.03111	0.03043	0.03408	0.04169	0.0512	0.06061	0.06845	0.07373	0.07582	0.07451	0.0699	0.06247	0.05296	0.04245	0.03244
8.82578	0.000208357	0.00019902	0.000214866	0.000290972	0.000401174	0.000497841	0.000542917	0.000516222	0.000425115	0.000319031	0.000297356	0.000411615	0.000678934	0.00121	0.00209	0.00332	0.00482	0.0064	0.00783	0.00878	0.00895	0.00804	0.00582	0.00221	0.00278	0.0088	0.01548	0.02226	0.02848	0.03347	0.03666	0.0377	0.03655	0.03377	0.03077	0.03001	0.03364	0.04128	0.05081	0.06024	0.06809	0.07337	0.07547	0.07415	0.06954	0.06209	0.05255	0.042	0.03189
8.88164	0.000208398	0.000199114	0.000215022	0.000291146	0.000401344	0.000498021	0.000543148	0.000516577	0.000425706	0.000319999	0.000298656	0.000413229	0.000681164	0.00121	0.00209	0.00333	0.00482	0.0064	0.00783	0.00878	0.00895	0.00803	0.00581	0.0022	0.00277	0.00878	0.01546	0.02222	0.02842	0.03339	0.03656	0.03755	0.03636	0.03351	0.03043	0.0296	0.03321	0.04086	0.05042	0.05987	0.06773	0.07302	0.07512	0.0738	0.06918	0.06171	0.05215	0.04154	0.03135
8.9375	0.000208439	0.000199207	0.000215177	0.000291319	0.000401511	0.000498198	0.000543375	0.000516928	0.000426293	0.000320964	0.000299953	0.00041484	0.000683386	0.00122	0.0021	0.00333	0.00482	0.0064	0.00782	0.00878	0.00894	0.00802	0.0058	0.00219	0.00276	0.00877	0.01544	0.02218	0.02836	0.03331	0.03645	0.03741	0.03617	0.03325	0.03009	0.02918	0.03277	0.04045	0.05004	0.0595	0.06737	0.07266	0.07476	0.07344	0.06881	0.06133	0.05175	0.04109	0.03082
8.99336	0.000208479	0.0001993	0.000215331	0.00029149	0.000401676	0.000498371	0.000543599	0.000517275	0.000426877	0.000321927	0.000301249	0.000416449	0.000685598	0.00122	0.0021	0.00333	0.00482	0.0064	0.00782	0.00878	0.00894	0.00802	0.0058	0.00219	0.00275	0.00876	0.01541	0.02214	0.0283	0.03323	0.03634	0.03726	0.03597	0.03299	0.02975	0.02877	0.03234	0.04004	0.04965	0.05913	0.06701	0.0723	0.0744	0.07307	0.06845	0.06096	0.05135	0.04065	0.0303
9.04922	0.000208519	0.000199392	0.000215485	0.00029166	0.000401839	0.000498541	0.000543818	0.000517617	0.000427458	0.000322888	0.000302543	0.000418054	0.000687801	0.00122	0.0021	0.00333	0.00483	0.0064	0.00782	0.00877	0.00893	0.00801	0.00579	0.00218	0.00275	0.00875	0.01539	0.0221	0.02824	0.03314	0.03622	0.03712	0.03578	0.03274	0.02941	0.02835	0.0319	0.03962	0.04926	0.05875	0.06664	0.07194	0.07404	0.07271	0.06808	0.06058	0.05095	0.04021	0.02978
9.10508	0.000208558	0.000199484	0.000215637	0.000291828	0.000401999	0.000498708	0.000544033	0.000517955	0.000428035	0.000323846	0.000303835	0.000419655	0.000689996	0.00122	0.00211	0.00334	0.00483	0.0064	0.00782	0.00877	0.00893	0.00801	0.00579	0.00218	0.00274	0.00873	0.01536	0.02206	0.02818	0.03306	0.03611	0.03697	0.03558	0.03248	0.02906	0.02793	0.03147	0.03921	0.04887	0.05838	0.06628	0.07157	0.07367	0.07235	0.06771	0.06021	0.05056	0.03977	0.02926
9.16094	0.000208596	0.000199575	0.000215789	0.000291995	0.000402157	0.000498871	0.000544243	0.000518289	0.000428609	0.000324802	0.000305125	0.000421254	0.000692181	0.00123	0.00211	0.00334	0.00483	0.0064	0.00782	0.00876	0.00892	0.008	0.00578	0.00218	0.00274	0.00872	0.01534	0.02202	0.02812	0.03297	0.036	0.03682	0.03539	0.03222	0.02872	0.02752	0.03103	0.0388	0.04848	0.05801	0.06591	0.0712	0.0733	0.07198	0.06734	0.05983	0.05017	0.03934	0.02876
9.2168	0.000208634	0.000199665	0.00021594	0.000292161	0.000402313	0.00049903	0.00054445	0.000518619	0.00042918	0.000325756	0.000306413	0.00042285	0.000694357	0.00123	0.00211	0.00334	0.00483	0.0064	0.00782	0.00876	0.00892	0.008	0.00578	0.00218	0.00274	0.00871	0.01531	0.02198	0.02806	0.03289	0.03588	0.03667	0.03519	0.03196	0.02838	0.0271	0.03059	0.03839	0.04809	0.05763	0.06554	0.07083	0.07293	0.07161	0.06698	0.05946	0.04978	0.03892	0.02826
9.27266	0.000208672	0.000199754	0.00021609	0.000292325	0.000402466	0.000499187	0.000544653	0.000518945	0.000429747	0.000326707	0.000307699	0.000424442	0.000696523	0.00123	0.00211	0.00334	0.00483	0.0064	0.00781	0.00876	0.00891	0.00799	0.00577	0.00219	0.00275	0.0087	0.01529	0.02194	0.028	0.0328	0.03577	0.03652	0.035	0.0317	0.02804	0.02668	0.03016	0.03797	0.04771	0.05725	0.06516	0.07046	0.07256	0.07124	0.06661	0.05909	0.0494	0.03851	0.02777
9.32852	0.000208709	0.000199843	0.000216238	0.000292487	0.000402617	0.00049934	0.000544851	0.000519266	0.000430311	0.000327655	0.000308982	0.00042603	0.00069868	0.00123	0.00212	0.00335	0.00483	0.0064	0.00781	0.00875	0.00891	0.00798	0.00577	0.00219	0.00275	0.00869	0.01526	0.0219	0.02793	0.03271	0.03565	0.03637	0.0348	0.03144	0.0277	0.02626	0.02972	0.03756	0.04732	0.05688	0.06479	0.07009	0.07219	0.07087	0.06624	0.05872	0.04902	0.0381	0.02728
9.38438	0.000208745	0.000199932	0.000216386	0.000292648	0.000402765	0.000499489	0.000545045	0.000519583	0.000430871	0.000328601	0.000310263	0.000427615	0.000700827	0.00124	0.00212	0.00335	0.00483	0.0064	0.00781	0.00875	0.0089	0.00798	0.00577	0.0022	0.00276	0.00868	0.01524	0.02185	0.02787	0.03262	0.03553	0.03621	0.0346	0.03119	0.02736	0.02585	0.02929	0.03715	0.04693	0.0565	0.06441	0.06971	0.07181	0.0705	0.06587	0.05835	0.04864	0.03769	0.02681
9.44023	0.000208781	0.000200019	0.000216534	0.000292808	0.000402912	0.000499635	0.000545235	0.000519896	0.000431428	0.000329544	0.000311542	0.000429197	0.000702964	0.00124	0.00212	0.00335	0.00483	0.0064	0.00781	0.00874	0.00889	0.00797	0.00576	0.00221	0.00277	0.00867	0.01522	0.02181	0.02781	0.03253	0.03541	0.03606	0.03441	0.03093	0.02702	0.02543	0.02885	0.03674	0.04654	0.05612	0.06404	0.06934	0.07144	0.07012	0.0655	0.05799	0.04827	0.0373	0.02635
9.49609	0.000208817	0.000200106	0.00021668	0.000292966	0.000403055	0.000499778	0.000545421	0.000520204	0.000431981	0.000330484	0.000312818	0.000430774	0.000705091	0.00124	0.00212	0.00335	0.00483	0.0064	0.0078	0.00874	0.00889	0.00796	0.00576	0.00222	0.00278	0.00866	0.01519	0.02177	0.02774	0.03244	0.03529	0.0359	0.03421	0.03067	0.02668	0.02501	0.02842	0.03633	0.04615	0.05574	0.06366	0.06896	0.07106	0.06974	0.06513	0.05762	0.0479	0.03691	0.02589
9.55195	0.000208852	0.000200193	0.000216825	0.000293123	0.000403197	0.000499917	0.000545603	0.000520508	0.00043253	0.000331422	0.000314092	0.000432348	0.000707209	0.00124	0.00213	0.00335	0.00483	0.0064	0.0078	0.00873	0.00888	0.00796	0.00576	0.00223	0.0028	0.00866	0.01517	0.02172	0.02767	0.03235	0.03517	0.03575	0.03401	0.03042	0.02635	0.02459	0.02798	0.03592	0.04577	0.05536	0.06328	0.06857	0.07068	0.06937	0.06476	0.05726	0.04754	0.03652	0.02545
9.60781	0.000208886	0.000200279	0.000216969	0.000293278	0.000403336	0.000500053	0.00054578	0.000520808	0.000433076	0.000332357	0.000315363	0.000433918	0.000709316	0.00125	0.00213	0.00335	0.00484	0.0064	0.0078	0.00873	0.00888	0.00795	0.00576	0.00225	0.00281	0.00865	0.01514	0.02168	0.0276	0.03226	0.03505	0.03559	0.03382	0.03016	0.02601	0.02418	0.02755	0.03552	0.04538	0.05498	0.0629	0.06819	0.07029	0.06899	0.06439	0.05689	0.04718	0.03615	0.02501
9.66367	0.00020892	0.000200364	0.000217113	0.000293431	0.000403473	0.000500186	0.000545954	0.000521104	0.000433619	0.000333289	0.000316632	0.000435484	0.000711412	0.00125	0.00213	0.00336	0.00484	0.0064	0.00779	0.00872	0.00887	0.00795	0.00575	0.00226	0.00283	0.00864	0.01512	0.02163	0.02754	0.03216	0.03493	0.03544	0.03362	0.02991	0.02567	0.02376	0.02712	0.03511	0.04499	0.0546	0.06252	0.06781	0.06991	0.06861	0.06401	0.05653	0.04682	0.03578	0.02459
9.71953	0.000208954	0.000200448	0.000217255	0.000293584	0.000403607	0.000500315	0.000546123	0.000521395	0.000434157	0.000334219	0.000317898	0.000437046	0.000713499	0.00125	0.00213	0.00336	0.00484	0.0064	0.00779	0.00872	0.00886	0.00794	0.00575	0.00228	0.00285	0.00864	0.01509	0.02159	0.02747	0.03207	0.0348	0.03528	0.03342	0.02965	0.02534	0.02334	0.02669	0.03471	0.04461	0.05422	0.06214	0.06742	0.06952	0.06823	0.06364	0.05617	0.04647	0.03542	0.02418
9.77539	0.000208987	0.000200532	0.000217397	0.000293734	0.000403739	0.000500441	0.000546288	0.000521682	0.000434692	0.000335145	0.000319162	0.000438604	0.000715575	0.00125	0.00214	0.00336	0.00484	0.00639	0.00778	0.00871	0.00885	0.00793	0.00575	0.0023	0.00287	0.00863	0.01507	0.02154	0.0274	0.03197	0.03468	0.03512	0.03322	0.0294	0.025	0.02293	0.02625	0.0343	0.04422	0.05384	0.06175	0.06704	0.06914	0.06785	0.06327	0.05582	0.04613	0.03507	0.02378
9.83125	0.000209019	0.000200615	0.000217538	0.000293884	0.000403869	0.000500563	0.000546448	0.000521965	0.000435224	0.000336069	0.000320422	0.000440158	0.00071764	0.00126	0.00214	0.00336	0.00484	0.00639	0.00778	0.0087	0.00885	0.00793	0.00575	0.00232	0.00289	0.00862	0.01504	0.02149	0.02733	0.03187	0.03455	0.03496	0.03302	0.02914	0.02467	0.02251	0.02583	0.0339	0.04384	0.05346	0.06137	0.06665	0.06875	0.06746	0.0629	0.05546	0.04578	0.03472	0.02339
9.88711	0.000209051	0.000200698	0.000217677	0.000294031	0.000403996	0.000500682	0.000546605	0.000522243	0.000435752	0.00033699	0.00032168	0.000441707	0.000719695	0.00126	0.00214	0.00336	0.00484	0.00639	0.00778	0.0087	0.00884	0.00792	0.00575	0.00235	0.00291	0.00862	0.01502	0.02145	0.02725	0.03177	0.03442	0.03481	0.03283	0.02889	0.02434	0.0221	0.0254	0.0335	0.04346	0.05308	0.06098	0.06626	0.06836	0.06708	0.06253	0.05511	0.04545	0.03439	0.02302
9.94297	0.000209083	0.00020078	0.000217816	0.000294178	0.00040412	0.000500797	0.000546757	0.000522517	0.000436276	0.000337907	0.000322935	0.000443252	0.000721739	0.00126	0.00214	0.00336	0.00484	0.00639	0.00777	0.00869	0.00883	0.00791	0.00575	0.00237	0.00294	0.00862	0.01499	0.0214	0.02718	0.03167	0.0343	0.03465	0.03263	0.02864	0.02401	0.02169	0.02497	0.03311	0.04308	0.0527	0.0606	0.06587	0.06797	0.0667	0.06216	0.05476	0.04511	0.03406	0.02265
9.99883	0.000209114	0.000200861	0.000217954	0.000294322	0.000404243	0.000500909	0.000546905	0.000522787	0.000436796	0.000338822	0.000324187	0.000444792	0.000723771	0.00126	0.00214	0.00336	0.00484	0.00638	0.00777	0.00868	0.00882	0.00791	0.00575	0.0024	0.00297	0.00861	0.01496	0.02135	0.02711	0.03157	0.03417	0.03449	0.03243	0.02839	0.02368	0.02127	0.02455	0.03271	0.0427	0.05232	0.06021	0.06548	0.06758	0.06631	0.06179	0.05441	0.04478	0.03374	0.0223
10.0547	0.000209144	0.000200941	0.000218091	0.000294466	0.000404363	0.000501018	0.000547049	0.000523052	0.000437313	0.000339734	0.000325436	0.000446328	0.000725793	0.00127	0.00215	0.00337	0.00484	0.00638	0.00776	0.00868	0.00881	0.0079	0.00575	0.00242	0.00299	0.00861	0.01494	0.0213	0.02703	0.03147	0.03404	0.03433	0.03223	0.02814	0.02335	0.02086	0.02412	0.03232	0.04232	0.05194	0.05983	0.06508	0.06718	0.06593	0.06142	0.05406	0.04446	0.03343	0.02197
10.1105	0.000209174	0.000201021	0.000218227	0.000294607	0.00040448	0.000501123	0.000547189	0.000523313	0.000437825	0.000340642	0.000326682	0.00044786	0.000727803	0.00127	0.00215	0.00337	0.00483	0.00638	0.00776	0.00867	0.00881	0.00789	0.00575	0.00245	0.00302	0.0086	0.01491	0.02125	0.02696	0.03137	0.03391	0.03417	0.03204	0.02789	0.02303	0.02045	0.0237	0.03192	0.04194	0.05156	0.05944	0.06469	0.06679	0.06554	0.06105	0.05371	0.04414	0.03312	0.02164
10.1664	0.000209204	0.000201101	0.000218362	0.000294748	0.000404596	0.000501225	0.000547324	0.000523569	0.000438334	0.000341547	0.000327925	0.000449386	0.000729803	0.00127	0.00215	0.00337	0.00483	0.00638	0.00775	0.00866	0.0088	0.00789	0.00575	0.00248	0.00306	0.0086	0.01489	0.0212	0.02688	0.03127	0.03378	0.034	0.03184	0.02765	0.0227	0.02004	0.02328	0.03154	0.04157	0.05119	0.05905	0.06429	0.06639	0.06515	0.06068	0.05337	0.04382	0.03283	0.02134
10.2223	0.000209233	0.000201179	0.000218496	0.000294886	0.000404708	0.000501323	0.000547455	0.000523821	0.00043884	0.000342449	0.000329165	0.000450908	0.000731791	0.00127	0.00215	0.00337	0.00483	0.00637	0.00775	0.00865	0.00879	0.00788	0.00575	0.00251	0.00309	0.0086	0.01486	0.02115	0.02681	0.03117	0.03364	0.03384	0.03164	0.0274	0.02238	0.01964	0.02286	0.03115	0.04119	0.05081	0.05867	0.0639	0.066	0.06477	0.06032	0.05303	0.04351	0.03254	0.02104
10.2781	0.000209261	0.000201257	0.000218629	0.000295024	0.000404819	0.000501418	0.000547582	0.000524069	0.000439341	0.000343348	0.000330402	0.000452425	0.000733767	0.00127	0.00215	0.00337	0.00483	0.00637	0.00774	0.00865	0.00878	0.00787	0.00575	0.00254	0.00312	0.0086	0.01484	0.0211	0.02673	0.03106	0.03351	0.03368	0.03144	0.02716	0.02206	0.01923	0.02245	0.03076	0.04082	0.05043	0.05828	0.0635	0.0656	0.06438	0.05995	0.05269	0.04321	0.03226	0.02076
10.334	0.000209289	0.000201335	0.000218762	0.000295159	0.000404927	0.00050151	0.000547705	0.000524312	0.000439839	0.000344244	0.000331635	0.000453937	0.000735731	0.00128	0.00216	0.00337	0.00483	0.00637	0.00773	0.00864	0.00877	0.00787	0.00575	0.00257	0.00315	0.0086	0.01481	0.02105	0.02665	0.03096	0.03338	0.03352	0.03125	0.02691	0.02174	0.01882	0.02203	0.03038	0.04045	0.05006	0.05789	0.06311	0.0652	0.06399	0.05958	0.05236	0.04291	0.03199	0.0205
10.3898	0.000209316	0.000201411	0.000218893	0.000295294	0.000405032	0.000501597	0.000547823	0.00052455	0.000440332	0.000345136	0.000332865	0.000455444	0.000737684	0.00128	0.00216	0.00337	0.00483	0.00636	0.00773	0.00863	0.00876	0.00786	0.00575	0.00261	0.00319	0.00859	0.01478	0.021	0.02658	0.03085	0.03324	0.03335	0.03105	0.02667	0.02143	0.01842	0.02162	0.03	0.04008	0.04968	0.0575	0.06271	0.0648	0.0636	0.05922	0.05202	0.04261	0.03173	0.02025
10.4457	0.000209343	0.000201487	0.000219023	0.000295426	0.000405136	0.000501682	0.000547937	0.000524785	0.000440822	0.000346025	0.000334092	0.000456946	0.000739625	0.00128	0.00216	0.00337	0.00483	0.00636	0.00772	0.00862	0.00875	0.00785	0.00575	0.00264	0.00323	0.00859	0.01476	0.02095	0.0265	0.03074	0.03311	0.03319	0.03086	0.02643	0.02111	0.01802	0.02121	0.02963	0.03972	0.04931	0.05711	0.06231	0.0644	0.06321	0.05885	0.05169	0.04232	0.03148	0.02001
10.5016	0.00020937	0.000201563	0.000219153	0.000295558	0.000405236	0.000501763	0.000548047	0.000525015	0.000441308	0.000346911	0.000335315	0.000458442	0.000741555	0.00128	0.00216	0.00337	0.00483	0.00636	0.00771	0.00861	0.00874	0.00784	0.00576	0.00267	0.00326	0.00859	0.01473	0.0209	0.02642	0.03064	0.03297	0.03303	0.03066	0.02619	0.0208	0.01762	0.02081	0.02926	0.03935	0.04893	0.05672	0.06191	0.064	0.06282	0.05848	0.05136	0.04203	0.03123	0.01979
10.5574	0.000209396	0.000201637	0.000219281	0.000295687	0.000405335	0.000501841	0.000548153	0.00052524	0.00044179	0.000347793	0.000336534	0.000459934	0.000743472	0.00129	0.00216	0.00337	0.00483	0.00635	0.00771	0.0086	0.00873	0.00784	0.00576	0.00271	0.0033	0.00859	0.01471	0.02084	0.02634	0.03053	0.03284	0.03286	0.03047	0.02596	0.02049	0.01722	0.0204	0.02889	0.03899	0.04856	0.05634	0.06151	0.0636	0.06243	0.05812	0.05103	0.04175	0.031	0.01959
10.6133	0.000209421	0.000201711	0.000219409	0.000295815	0.000405431	0.000501915	0.000548254	0.000525461	0.000442268	0.000348672	0.00033775	0.00046142	0.000745376	0.00129	0.00216	0.00337	0.00482	0.00635	0.0077	0.00859	0.00872	0.00783	0.00576	0.00275	0.00334	0.00859	0.01468	0.02079	0.02626	0.03042	0.0327	0.0327	0.03027	0.02572	0.02019	0.01682	0.02	0.02852	0.03863	0.04819	0.05595	0.06111	0.0632	0.06204	0.05776	0.05071	0.04147	0.03077	0.0194
10.6691	0.000209446	0.000201785	0.000219535	0.000295942	0.000405524	0.000501986	0.000548352	0.000525678	0.000442742	0.000349547	0.000338963	0.0004629	0.000747269	0.00129	0.00217	0.00337	0.00482	0.00634	0.00769	0.00858	0.00871	0.00782	0.00576	0.00278	0.00338	0.00859	0.01465	0.02074	0.02617	0.03031	0.03256	0.03253	0.03008	0.02549	0.01988	0.01643	0.01961	0.02815	0.03827	0.04782	0.05556	0.06071	0.0628	0.06165	0.05739	0.05038	0.0412	0.03055	0.01923
10.725	0.00020947	0.000201858	0.000219661	0.000296067	0.000405615	0.000502053	0.000548444	0.00052589	0.000443212	0.000350419	0.000340172	0.000464375	0.000749149	0.00129	0.00217	0.00337	0.00482	0.00634	0.00769	0.00857	0.0087	0.00782	0.00576	0.00282	0.00342	0.0086	0.01463	0.02068	0.02609	0.0302	0.03243	0.03237	0.02989	0.02525	0.01958	0.01603	0.01921	0.02779	0.03792	0.04745	0.05517	0.06031	0.0624	0.06126	0.05703	0.05006	0.04093	0.03034	0.01907
10.7809	0.000209494	0.00020193	0.000219786	0.000296191	0.000405704	0.000502117	0.000548533	0.000526097	0.000443678	0.000351287	0.000341377	0.000465844	0.000751017	0.00129	0.00217	0.00337	0.00482	0.00633	0.00768	0.00856	0.00869	0.00781	0.00577	0.00286	0.00346	0.0086	0.0146	0.02063	0.02601	0.03009	0.03229	0.0322	0.02969	0.02502	0.01929	0.01564	0.01882	0.02744	0.03756	0.04708	0.05479	0.05991	0.06199	0.06087	0.05667	0.04974	0.04067	0.03014	0.01893
10.8367	0.000209517	0.000202001	0.000219909	0.000296313	0.00040579	0.000502177	0.000548617	0.0005263	0.00044414	0.000352152	0.000342578	0.000467308	0.000752872	0.0013	0.00217	0.00337	0.00482	0.00633	0.00767	0.00855	0.00868	0.0078	0.00577	0.00289	0.0035	0.0086	0.01457	0.02057	0.02592	0.02997	0.03215	0.03204	0.0295	0.0248	0.01899	0.01525	0.01843	0.02708	0.03721	0.04671	0.0544	0.05951	0.06159	0.06048	0.05631	0.04943	0.04041	0.02994	0.0188
10.8926	0.00020954	0.000202072	0.000220032	0.000296434	0.000405874	0.000502234	0.000548697	0.000526499	0.000444598	0.000353012	0.000343776	0.000468766	0.000754714	0.0013	0.00217	0.00337	0.00482	0.00633	0.00766	0.00854	0.00867	0.00779	0.00577	0.00293	0.00354	0.0086	0.01455	0.02052	0.02584	0.02986	0.03201	0.03187	0.02931	0.02457	0.0187	0.01487	0.01804	0.02673	0.03686	0.04635	0.05401	0.05911	0.06119	0.06009	0.05595	0.04911	0.04015	0.02976	0.01868
10.9484	0.000209563	0.000202142	0.000220154	0.000296553	0.000405955	0.000502287	0.000548773	0.000526693	0.000445052	0.00035387	0.000344969	0.000470218	0.000756544	0.0013	0.00217	0.00337	0.00481	0.00632	0.00766	0.00853	0.00866	0.00779	0.00578	0.00297	0.00358	0.0086	0.01452	0.02046	0.02576	0.02975	0.03187	0.03171	0.02912	0.02434	0.01841	0.01448	0.01766	0.02639	0.03652	0.04598	0.05363	0.05871	0.06078	0.0597	0.05559	0.0488	0.0399	0.02958	0.01858
11.0043	0.000209584	0.000202211	0.000220275	0.00029667	0.000406034	0.000502337	0.000548845	0.000526882	0.000445502	0.000354723	0.000346159	0.000471664	0.00075836	0.0013	0.00217	0.00337	0.00481	0.00631	0.00765	0.00852	0.00865	0.00778	0.00578	0.00301	0.00363	0.0086	0.01449	0.02041	0.02567	0.02963	0.03173	0.03154	0.02893	0.02412	0.01812	0.0141	0.01728	0.02605	0.03618	0.04562	0.05324	0.05831	0.06038	0.05931	0.05523	0.04849	0.03966	0.02941	0.0185
11.0602	0.000209606	0.00020228	0.000220395	0.000296786	0.000406111	0.000502384	0.000548912	0.000527067	0.000445948	0.000355573	0.000347344	0.000473104	0.000760164	0.0013	0.00218	0.00337	0.00481	0.00631	0.00764	0.00851	0.00864	0.00777	0.00578	0.00305	0.00367	0.00861	0.01446	0.02035	0.02558	0.02952	0.03158	0.03138	0.02874	0.0239	0.01784	0.01372	0.01691	0.02571	0.03584	0.04526	0.05286	0.0579	0.05998	0.05892	0.05487	0.04819	0.03941	0.02924	0.01842
11.116	0.000209627	0.000202348	0.000220514	0.000296901	0.000406185	0.000502427	0.000548975	0.000527248	0.000446389	0.000356419	0.000348526	0.000474538	0.000761955	0.0013	0.00218	0.00337	0.00481	0.0063	0.00763	0.0085	0.00863	0.00776	0.00579	0.00309	0.00371	0.00861	0.01444	0.02029	0.0255	0.0294	0.03144	0.03121	0.02855	0.02368	0.01756	0.01335	0.01654	0.02537	0.0355	0.0449	0.05247	0.0575	0.05957	0.05853	0.05452	0.04788	0.03917	0.02908	0.01837
11.1719	0.000209647	0.000202416	0.000220632	0.000297013	0.000406257	0.000502467	0.000549034	0.000527424	0.000446827	0.000357261	0.000349703	0.000475966	0.000763732	0.00131	0.00218	0.00337	0.0048	0.0063	0.00762	0.00849	0.00862	0.00775	0.00579	0.00313	0.00375	0.00861	0.01441	0.02024	0.02541	0.02929	0.0313	0.03105	0.02837	0.02346	0.01729	0.01297	0.01617	0.02504	0.03516	0.04454	0.05209	0.0571	0.05917	0.05814	0.05416	0.04758	0.03894	0.02893	0.01832
11.2277	0.000209667	0.000202482	0.000220749	0.000297125	0.000406326	0.000502503	0.000549088	0.000527595	0.00044726	0.000358099	0.000350876	0.000477388	0.000765496	0.00131	0.00218	0.00337	0.0048	0.00629	0.00761	0.00848	0.0086	0.00775	0.0058	0.00317	0.0038	0.00861	0.01438	0.02018	0.02532	0.02917	0.03116	0.03088	0.02818	0.02325	0.01701	0.0126	0.01581	0.02472	0.03483	0.04418	0.05171	0.0567	0.05876	0.05776	0.05381	0.04728	0.03871	0.02879	0.01829
11.2836	0.000209686	0.000202548	0.000220865	0.000297235	0.000406393	0.000502535	0.000549138	0.000527762	0.000447689	0.000358934	0.000352045	0.000478803	0.000767246	0.00131	0.00218	0.00337	0.0048	0.00629	0.0076	0.00847	0.00859	0.00774	0.0058	0.00321	0.00384	0.00862	0.01435	0.02012	0.02523	0.02905	0.03101	0.03071	0.02799	0.02304	0.01675	0.01223	0.01545	0.0244	0.0345	0.04383	0.05132	0.0563	0.05836	0.05737	0.05345	0.04698	0.03848	0.02866	0.01826
11.3394	0.000209705	0.000202614	0.00022098	0.000297343	0.000406457	0.000502564	0.000549184	0.000527924	0.000448114	0.000359764	0.00035321	0.000480212	0.000768983	0.00131	0.00218	0.00337	0.00479	0.00628	0.00759	0.00846	0.00858	0.00773	0.00581	0.00325	0.00389	0.00862	0.01433	0.02006	0.02514	0.02893	0.03087	0.03055	0.02781	0.02283	0.01648	0.01186	0.0151	0.02408	0.03418	0.04348	0.05094	0.0559	0.05795	0.05698	0.0531	0.04668	0.03826	0.02853	0.01825
11.3953	0.000209723	0.000202679	0.000221094	0.00029745	0.000406519	0.00050259	0.000549225	0.000528082	0.000448535	0.00036059	0.00035437	0.000481614	0.000770707	0.00131	0.00218	0.00337	0.00479	0.00627	0.00758	0.00844	0.00857	0.00772	0.00581	0.00329	0.00393	0.00862	0.0143	0.02	0.02505	0.02881	0.03072	0.03038	0.02762	0.02262	0.01622	0.0115	0.01475	0.02377	0.03385	0.04312	0.05056	0.0555	0.05755	0.05659	0.05275	0.04638	0.03804	0.0284	0.01825
11.4512	0.000209741	0.000202743	0.000221207	0.000297555	0.000406579	0.000502612	0.000549263	0.000528235	0.000448951	0.000361413	0.000355526	0.00048301	0.000772416	0.00132	0.00218	0.00337	0.00479	0.00627	0.00757	0.00843	0.00856	0.00771	0.00582	0.00333	0.00397	0.00863	0.01427	0.01994	0.02496	0.02869	0.03058	0.03022	0.02744	0.02241	0.01596	0.01114	0.0144	0.02346	0.03353	0.04277	0.05018	0.0551	0.05715	0.0562	0.0524	0.04609	0.03783	0.02829	0.01826
11.507	0.000209758	0.000202806	0.000221319	0.000297659	0.000406636	0.000502631	0.000549296	0.000528383	0.000449363	0.000362231	0.000356677	0.000484399	0.000774112	0.00132	0.00218	0.00337	0.00478	0.00626	0.00757	0.00842	0.00854	0.0077	0.00582	0.00337	0.00402	0.00863	0.01424	0.01988	0.02487	0.02857	0.03043	0.03005	0.02726	0.02221	0.01571	0.01078	0.01406	0.02315	0.03322	0.04243	0.0498	0.0547	0.05674	0.05581	0.05205	0.0458	0.03761	0.02817	0.01828
11.5629	0.000209774	0.000202869	0.00022143	0.000297761	0.00040669	0.000502646	0.000549324	0.000528527	0.000449771	0.000363045	0.000357824	0.000485781	0.000775794	0.00132	0.00219	0.00337	0.00478	0.00625	0.00756	0.00841	0.00853	0.0077	0.00582	0.00341	0.00406	0.00864	0.01421	0.01982	0.02478	0.02845	0.03029	0.02989	0.02707	0.02201	0.01546	0.01043	0.01373	0.02285	0.0329	0.04208	0.04942	0.0543	0.05634	0.05543	0.0517	0.04551	0.03741	0.02807	0.01831
11.6188	0.000209791	0.000202931	0.00022154	0.000297861	0.000406743	0.000502658	0.000549349	0.000528667	0.000450175	0.000363855	0.000358967	0.000487157	0.000777462	0.00132	0.00219	0.00337	0.00478	0.00625	0.00754	0.00839	0.00852	0.00769	0.00583	0.00345	0.0041	0.00864	0.01418	0.01976	0.02469	0.02833	0.03014	0.02972	0.02689	0.02181	0.01522	0.01008	0.0134	0.02256	0.03259	0.04173	0.04905	0.0539	0.05594	0.05504	0.05135	0.04522	0.0372	0.02797	0.01835
11.6746	0.000209806	0.000202993	0.00022165	0.00029796	0.000406792	0.000502667	0.000549369	0.000528802	0.000450574	0.000364661	0.000360104	0.000488526	0.000779116	0.00132	0.00219	0.00337	0.00477	0.00624	0.00753	0.00838	0.0085	0.00768	0.00583	0.00349	0.00415	0.00864	0.01415	0.0197	0.0246	0.02821	0.03	0.02955	0.02671	0.02161	0.01498	0.00973	0.01307	0.02227	0.03228	0.04139	0.04867	0.05351	0.05553	0.05465	0.051	0.04494	0.037	0.02787	0.01839
11.7305	0.000209821	0.000203053	0.000221758	0.000298058	0.00040684	0.000502671	0.000549384	0.000528932	0.000450969	0.000365463	0.000361238	0.000489888	0.000780755	0.00132	0.00219	0.00337	0.00477	0.00623	0.00752	0.00837	0.00849	0.00767	0.00584	0.00353	0.00419	0.00865	0.01413	0.01964	0.02451	0.02809	0.02985	0.02939	0.02653	0.02142	0.01474	0.00939	0.01276	0.02199	0.03198	0.04105	0.0483	0.05311	0.05513	0.05427	0.05065	0.04465	0.0368	0.02778	0.01845
11.7863	0.000209836	0.000203113	0.000221865	0.000298154	0.000406884	0.000502673	0.000549396	0.000529058	0.00045136	0.000366261	0.000362366	0.000491242	0.000782381	0.00132	0.00219	0.00336	0.00477	0.00623	0.00751	0.00835	0.00848	0.00766	0.00585	0.00357	0.00424	0.00865	0.0141	0.01958	0.02441	0.02797	0.0297	0.02922	0.02636	0.02123	0.01451	0.00904	0.01244	0.02171	0.03168	0.04071	0.04792	0.05271	0.05473	0.05388	0.05031	0.04437	0.0366	0.02769	0.0185
11.8422	0.00020985	0.000203173	0.000221972	0.000298248	0.000406927	0.000502671	0.000549403	0.000529179	0.000451747	0.000367054	0.000363489	0.00049259	0.000783992	0.00133	0.00219	0.00336	0.00476	0.00622	0.0075	0.00834	0.00846	0.00765	0.00585	0.00361	0.00428	0.00866	0.01407	0.01952	0.02432	0.02784	0.02955	0.02906	0.02618	0.02104	0.01429	0.00871	0.01214	0.02143	0.03138	0.04038	0.04755	0.05231	0.05433	0.05349	0.04996	0.04409	0.03641	0.02761	0.01857
11.898	0.000209864	0.000203232	0.000222077	0.000298341	0.000406967	0.000502665	0.000549406	0.000529295	0.000452129	0.000367843	0.000364608	0.00049393	0.000785588	0.00133	0.00219	0.00336	0.00476	0.00621	0.00749	0.00833	0.00845	0.00764	0.00586	0.00365	0.00432	0.00866	0.01404	0.01945	0.02422	0.02772	0.02941	0.02889	0.026	0.02085	0.01407	0.00837	0.01184	0.02116	0.03108	0.04004	0.04718	0.05192	0.05393	0.05311	0.04962	0.04381	0.03622	0.02753	0.01864
11.9539	0.000209877	0.00020329	0.000222181	0.000298432	0.000407004	0.000502656	0.000549404	0.000529407	0.000452506	0.000368628	0.000365722	0.000495264	0.00078717	0.00133	0.00219	0.00336	0.00475	0.0062	0.00748	0.00831	0.00844	0.00763	0.00586	0.00369	0.00437	0.00867	0.01401	0.01939	0.02413	0.0276	0.02926	0.02873	0.02583	0.02067	0.01385	0.00804	0.01154	0.0209	0.03079	0.03971	0.04681	0.05152	0.05352	0.05273	0.04927	0.04353	0.03603	0.02746	0.01871
12.0098	0.00020989	0.000203347	0.000222285	0.000298522	0.000407039	0.000502644	0.000549398	0.000529514	0.000452879	0.000369408	0.000366831	0.000496589	0.000788737	0.00133	0.00219	0.00336	0.00475	0.0062	0.00747	0.0083	0.00842	0.00763	0.00587	0.00373	0.00441	0.00867	0.01398	0.01933	0.02403	0.02747	0.02911	0.02856	0.02565	0.02049	0.01364	0.00772	0.01125	0.02064	0.0305	0.03938	0.04644	0.05113	0.05312	0.05234	0.04893	0.04325	0.03584	0.02739	0.01879
12.0656	0.000209902	0.000203404	0.000222387	0.00029861	0.000407072	0.000502628	0.000549388	0.000529616	0.000453248	0.000370184	0.000367935	0.000497908	0.00079029	0.00133	0.00219	0.00336	0.00475	0.00619	0.00746	0.00829	0.00841	0.00762	0.00587	0.00377	0.00445	0.00867	0.01395	0.01926	0.02394	0.02735	0.02896	0.0284	0.02548	0.02031	0.01343	0.0074	0.01097	0.02038	0.03022	0.03905	0.04607	0.05074	0.05272	0.05196	0.04859	0.04298	0.03566	0.02732	0.01888
12.1215	0.000209913	0.00020346	0.000222488	0.000298697	0.000407102	0.000502608	0.000549374	0.000529714	0.000453612	0.000370955	0.000369033	0.000499219	0.000791827	0.00133	0.00219	0.00336	0.00474	0.00618	0.00744	0.00827	0.00839	0.00761	0.00588	0.00381	0.0045	0.00868	0.01392	0.0192	0.02384	0.02722	0.02881	0.02823	0.02531	0.02013	0.01323	0.00708	0.0107	0.02013	0.02994	0.03872	0.04571	0.05034	0.05232	0.05158	0.04825	0.0427	0.03547	0.02726	0.01896
12.1773	0.000209924	0.000203515	0.000222589	0.000298782	0.00040713	0.000502585	0.000549355	0.000529807	0.000453972	0.000371722	0.000370127	0.000500522	0.00079335	0.00133	0.00219	0.00335	0.00474	0.00617	0.00743	0.00826	0.00838	0.0076	0.00588	0.00385	0.00454	0.00868	0.01389	0.01914	0.02374	0.02709	0.02866	0.02807	0.02514	0.01995	0.01303	0.00677	0.01043	0.01989	0.02966	0.0384	0.04534	0.04995	0.05193	0.05119	0.04791	0.04243	0.03529	0.02719	0.01905
12.2332	0.000209935	0.00020357	0.000222688	0.000298865	0.000407155	0.000502559	0.000549332	0.000529896	0.000454328	0.000372485	0.000371216	0.000501818	0.000794858	0.00134	0.00219	0.00335	0.00473	0.00616	0.00742	0.00824	0.00836	0.00759	0.00589	0.00389	0.00458	0.00869	0.01386	0.01907	0.02365	0.02697	0.02851	0.02791	0.02497	0.01978	0.01284	0.00646	0.01017	0.01965	0.02938	0.03808	0.04498	0.04956	0.05153	0.05081	0.04757	0.04216	0.03512	0.02713	0.01915
12.2891	0.000209945	0.000203624	0.000222787	0.000298947	0.000407178	0.000502529	0.000549305	0.00052998	0.000454679	0.000373243	0.000372299	0.000503106	0.00079635	0.00134	0.00219	0.00335	0.00473	0.00615	0.00741	0.00823	0.00835	0.00758	0.00589	0.00392	0.00462	0.00869	0.01383	0.01901	0.02355	0.02684	0.02836	0.02774	0.0248	0.01961	0.01265	0.00616	0.00992	0.01941	0.02911	0.03776	0.04461	0.04917	0.05113	0.05043	0.04723	0.04189	0.03494	0.02708	0.01924
12.3449	0.000209954	0.000203677	0.000222884	0.000299027	0.000407198	0.000502496	0.000549273	0.000530059	0.000455025	0.000373996	0.000373377	0.000504386	0.000797827	0.00134	0.00219	0.00335	0.00472	0.00615	0.0074	0.00821	0.00833	0.00757	0.0059	0.00396	0.00466	0.0087	0.01379	0.01894	0.02345	0.02671	0.02821	0.02758	0.02463	0.01945	0.01247	0.00586	0.00967	0.01918	0.02884	0.03744	0.04425	0.04878	0.05073	0.05005	0.04689	0.04162	0.03476	0.02702	0.01933
12.4008	0.000209963	0.00020373	0.000222981	0.000299106	0.000407216	0.000502459	0.000549237	0.000530134	0.000455367	0.000374745	0.00037445	0.000505659	0.000799289	0.00134	0.00219	0.00335	0.00472	0.00614	0.00738	0.0082	0.00832	0.00756	0.0059	0.004	0.0047	0.0087	0.01376	0.01888	0.02335	0.02659	0.02806	0.02742	0.02447	0.01928	0.0123	0.00556	0.00944	0.01896	0.02858	0.03712	0.04389	0.04839	0.05034	0.04967	0.04656	0.04135	0.03459	0.02697	0.01943
12.4566	0.000209972	0.000203782	0.000223076	0.000299183	0.000407232	0.000502418	0.000549197	0.000530204	0.000455704	0.000375489	0.000375517	0.000506923	0.000800736	0.00134	0.00219	0.00334	0.00471	0.00613	0.00737	0.00818	0.0083	0.00755	0.00591	0.00404	0.00474	0.0087	0.01373	0.01881	0.02325	0.02646	0.02791	0.02725	0.0243	0.01912	0.01213	0.00528	0.00921	0.01874	0.02832	0.03681	0.04353	0.048	0.04994	0.04929	0.04622	0.04109	0.03442	0.02692	0.01953
12.5125	0.00020998	0.000203833	0.000223171	0.000299259	0.000407245	0.000502375	0.000549152	0.000530269	0.000456037	0.000376229	0.000376579	0.00050818	0.000802167	0.00134	0.00219	0.00334	0.00471	0.00612	0.00736	0.00816	0.00829	0.00754	0.00591	0.00408	0.00479	0.00871	0.0137	0.01874	0.02315	0.02633	0.02776	0.02709	0.02414	0.01896	0.01196	0.00499	0.00899	0.01853	0.02806	0.0365	0.04318	0.04762	0.04955	0.04891	0.04589	0.04082	0.03425	0.02687	0.01962
12.5684	0.000209987	0.000203884	0.000223264	0.000299333	0.000407255	0.000502327	0.000549103	0.000530329	0.000456365	0.000376963	0.000377636	0.000509428	0.000803583	0.00134	0.00219	0.00334	0.0047	0.00611	0.00734	0.00815	0.00827	0.00753	0.00592	0.00411	0.00483	0.00871	0.01367	0.01868	0.02306	0.0262	0.02761	0.02693	0.02397	0.01881	0.0118	0.00472	0.00878	0.01832	0.0278	0.03619	0.04282	0.04723	0.04915	0.04854	0.04555	0.04056	0.03408	0.02682	0.01972
12.6242	0.000209994	0.000203934	0.000223356	0.000299406	0.000407263	0.000502277	0.00054905	0.000530385	0.000456689	0.000377693	0.000378687	0.000510669	0.000804983	0.00134	0.00219	0.00334	0.00469	0.0061	0.00733	0.00813	0.00826	0.00752	0.00593	0.00415	0.00487	0.00871	0.01364	0.01861	0.02295	0.02607	0.02746	0.02677	0.02381	0.01865	0.01165	0.00445	0.00858	0.01812	0.02755	0.03588	0.04247	0.04685	0.04876	0.04816	0.04522	0.04029	0.03391	0.02677	0.01981
12.6801	0.000210001	0.000203983	0.000223448	0.000299476	0.000407269	0.000502223	0.000548992	0.000530437	0.000457008	0.000378419	0.000379732	0.000511901	0.000806368	0.00135	0.00219	0.00334	0.00469	0.00609	0.00732	0.00812	0.00824	0.00751	0.00593	0.00419	0.0049	0.00872	0.0136	0.01854	0.02285	0.02594	0.02731	0.02661	0.02365	0.0185	0.0115	0.00419	0.00838	0.01792	0.0273	0.03558	0.04212	0.04646	0.04837	0.04778	0.04489	0.04003	0.03374	0.02672	0.01991
12.7359	0.000210007	0.000204032	0.000223538	0.000299546	0.000407272	0.000502165	0.00054893	0.000530483	0.000457323	0.000379139	0.000380772	0.000513125	0.000807737	0.00135	0.00219	0.00333	0.00468	0.00608	0.0073	0.0081	0.00822	0.0075	0.00594	0.00422	0.00494	0.00872	0.01357	0.01848	0.02275	0.02581	0.02716	0.02644	0.02349	0.01835	0.01136	0.00394	0.0082	0.01773	0.02705	0.03527	0.04176	0.04608	0.04797	0.04741	0.04455	0.03977	0.03357	0.02667	0.02
12.7918	0.000210012	0.00020408	0.000223628	0.000299614	0.000407273	0.000502104	0.000548864	0.000530525	0.000457632	0.000379855	0.000381806	0.00051434	0.000809089	0.00135	0.00219	0.00333	0.00468	0.00607	0.00729	0.00808	0.00821	0.00749	0.00594	0.00426	0.00498	0.00872	0.01354	0.01841	0.02265	0.02568	0.02701	0.02628	0.02333	0.01821	0.01122	0.00369	0.00803	0.01754	0.02681	0.03497	0.04141	0.0457	0.04758	0.04703	0.04422	0.0395	0.03341	0.02662	0.0201
12.8477	0.000210017	0.000204127	0.000223716	0.00029968	0.000407271	0.000502039	0.000548794	0.000530562	0.000457938	0.000380565	0.000382834	0.000515547	0.000810426	0.00135	0.00219	0.00333	0.00467	0.00606	0.00728	0.00807	0.00819	0.00748	0.00595	0.00429	0.00502	0.00873	0.0135	0.01834	0.02255	0.02555	0.02686	0.02612	0.02317	0.01806	0.01109	0.00346	0.00786	0.01736	0.02657	0.03468	0.04107	0.04532	0.04719	0.04666	0.04389	0.03924	0.03324	0.02658	0.02019
12.9035	0.000210021	0.000204173	0.000223804	0.000299744	0.000407267	0.000501971	0.000548719	0.000530595	0.000458238	0.000381271	0.000383857	0.000516746	0.000811747	0.00135	0.00219	0.00333	0.00467	0.00605	0.00726	0.00805	0.00817	0.00747	0.00595	0.00433	0.00506	0.00873	0.01347	0.01827	0.02245	0.02542	0.02671	0.02596	0.02302	0.01792	0.01097	0.00323	0.00771	0.01718	0.02634	0.03438	0.04072	0.04494	0.0468	0.04629	0.04356	0.03898	0.03307	0.02653	0.02027
12.9594	0.000210025	0.000204219	0.00022389	0.000299807	0.000407261	0.0005019	0.00054864	0.000530622	0.000458534	0.000381972	0.000384874	0.000517936	0.000813052	0.00135	0.00219	0.00332	0.00466	0.00604	0.00725	0.00803	0.00816	0.00745	0.00596	0.00436	0.00509	0.00873	0.01344	0.0182	0.02235	0.02529	0.02656	0.0258	0.02286	0.01778	0.01085	0.00302	0.00757	0.01701	0.0261	0.03408	0.04038	0.04456	0.04642	0.04592	0.04323	0.03872	0.03291	0.02648	0.02036
13.0152	0.000210029	0.000204265	0.000223976	0.000299869	0.000407251	0.000501825	0.000548557	0.000530646	0.000458825	0.000382668	0.000385885	0.000519117	0.000814341	0.00135	0.00219	0.00332	0.00465	0.00603	0.00723	0.00802	0.00814	0.00744	0.00596	0.0044	0.00513	0.00874	0.0134	0.01813	0.02224	0.02516	0.02641	0.02564	0.02271	0.01764	0.01073	0.00283	0.00743	0.01685	0.02588	0.03379	0.04003	0.04418	0.04603	0.04554	0.0429	0.03846	0.03274	0.02643	0.02044
13.0711	0.000210031	0.000204309	0.00022406	0.000299929	0.00040724	0.000501746	0.000548469	0.000530664	0.000459112	0.000383359	0.00038689	0.00052029	0.000815613	0.00135	0.00219	0.00332	0.00465	0.00602	0.00722	0.008	0.00812	0.00743	0.00597	0.00443	0.00517	0.00874	0.01337	0.01806	0.02214	0.02503	0.02626	0.02548	0.02255	0.01751	0.01062	0.00264	0.00731	0.01668	0.02565	0.0335	0.03969	0.04381	0.04564	0.04517	0.04258	0.0382	0.03258	0.02638	0.02052
13.127	0.000210034	0.000204353	0.000224144	0.000299987	0.000407226	0.000501664	0.000548377	0.000530678	0.000459393	0.000384045	0.000387889	0.000521454	0.000816869	0.00135	0.00219	0.00331	0.00464	0.00601	0.0072	0.00798	0.00811	0.00742	0.00597	0.00446	0.0052	0.00874	0.01334	0.01799	0.02204	0.0249	0.02611	0.02532	0.0224	0.01738	0.01052	0.00248	0.0072	0.01653	0.02543	0.03322	0.03935	0.04343	0.04526	0.0448	0.04225	0.03794	0.03241	0.02633	0.0206
13.1828	0.000210036	0.000204396	0.000224226	0.000300044	0.00040721	0.000501579	0.000548281	0.000530687	0.00045967	0.000384726	0.000388882	0.000522609	0.000818109	0.00135	0.00219	0.00331	0.00463	0.006	0.00719	0.00796	0.00809	0.00741	0.00597	0.0045	0.00524	0.00874	0.0133	0.01792	0.02193	0.02477	0.02595	0.02517	0.02225	0.01725	0.01042	0.00234	0.0071	0.01637	0.0252	0.03293	0.03901	0.04306	0.04487	0.04443	0.04192	0.03769	0.03225	0.02628	0.02068
13.2387	0.000210037	0.000204438	0.000224308	0.000300099	0.000407191	0.00050149	0.00054818	0.000530691	0.000459943	0.000385402	0.000389869	0.000523755	0.000819333	0.00135	0.00219	0.00331	0.00463	0.00599	0.00717	0.00794	0.00807	0.0074	0.00598	0.00453	0.00527	0.00874	0.01327	0.01785	0.02183	0.02464	0.0258	0.02501	0.0221	0.01712	0.01033	0.00223	0.00701	0.01623	0.02499	0.03265	0.03867	0.04269	0.04449	0.04407	0.04159	0.03743	0.03208	0.02623	0.02075
13.2945	0.000210038	0.00020448	0.000224388	0.000300152	0.000407169	0.000501398	0.000548075	0.00053069	0.00046021	0.000386073	0.000390849	0.000524893	0.00082054	0.00136	0.00219	0.00331	0.00462	0.00598	0.00716	0.00793	0.00805	0.00739	0.00598	0.00456	0.00531	0.00874	0.01323	0.01778	0.02173	0.0245	0.02565	0.02485	0.02195	0.017	0.01024	0.00214	0.00693	0.01608	0.02477	0.03236	0.03834	0.04232	0.04411	0.0437	0.04127	0.03717	0.03192	0.02617	0.02081
13.3504	0.000210038	0.000204521	0.000224468	0.000300204	0.000407145	0.000501302	0.000547966	0.000530685	0.000460473	0.000386738	0.000391824	0.000526021	0.00082173	0.00136	0.00219	0.0033	0.00461	0.00596	0.00714	0.00791	0.00804	0.00737	0.00599	0.00459	0.00534	0.00875	0.0132	0.01771	0.02162	0.02437	0.0255	0.02469	0.0218	0.01687	0.01015	0.00207	0.00686	0.01595	0.02456	0.03209	0.038	0.04195	0.04373	0.04333	0.04094	0.03691	0.03175	0.02612	0.02088
13.4062	0.000210038	0.000204562	0.000224546	0.000300255	0.000407119	0.000501203	0.000547852	0.000530675	0.000460731	0.000387399	0.000392792	0.00052714	0.000822904	0.00136	0.00219	0.0033	0.00461	0.00595	0.00713	0.00789	0.00802	0.00736	0.00599	0.00462	0.00537	0.00875	0.01316	0.01764	0.02152	0.02424	0.02535	0.02454	0.02165	0.01675	0.01008	0.00204	0.0068	0.01581	0.02435	0.03181	0.03767	0.04158	0.04335	0.04297	0.04062	0.03666	0.03158	0.02606	0.02094
13.4621	0.000210037	0.000204601	0.000224624	0.000300303	0.00040709	0.0005011	0.000547735	0.000530661	0.000460984	0.000388054	0.000393755	0.00052825	0.00082406	0.00136	0.00219	0.0033	0.0046	0.00594	0.00711	0.00787	0.008	0.00735	0.006	0.00465	0.00541	0.00875	0.01312	0.01757	0.02141	0.02411	0.0252	0.02438	0.02151	0.01663	0.01	0.00204	0.00675	0.01568	0.02415	0.03153	0.03734	0.04122	0.04297	0.0426	0.0403	0.0364	0.03142	0.026	0.02099
13.518	0.000210036	0.000204641	0.0002247	0.000300351	0.000407059	0.000500994	0.000547613	0.000530641	0.000461233	0.000388704	0.000394711	0.000529351	0.000825201	0.00136	0.00218	0.00329	0.00459	0.00593	0.0071	0.00785	0.00798	0.00734	0.006	0.00469	0.00544	0.00875	0.01309	0.01749	0.02131	0.02397	0.02505	0.02422	0.02136	0.01652	0.00994	0.00207	0.00671	0.01556	0.02394	0.03126	0.03701	0.04085	0.04259	0.04224	0.03997	0.03614	0.03125	0.02594	0.02105
13.5738	0.000210034	0.000204679	0.000224776	0.000300396	0.000407026	0.000500884	0.000547486	0.000530617	0.000461476	0.000389348	0.00039566	0.000530443	0.000826324	0.00136	0.00218	0.00329	0.00459	0.00592	0.00708	0.00783	0.00796	0.00733	0.006	0.00471	0.00547	0.00875	0.01305	0.01742	0.0212	0.02384	0.0249	0.02407	0.02122	0.0164	0.00987	0.00212	0.00668	0.01544	0.02374	0.03099	0.03669	0.04049	0.04221	0.04188	0.03965	0.03589	0.03108	0.02588	0.0211
13.6297	0.000210032	0.000204717	0.00022485	0.00030044	0.00040699	0.000500771	0.000547356	0.000530588	0.000461715	0.000389988	0.000396603	0.000531525	0.00082743	0.00136	0.00218	0.00329	0.00458	0.00591	0.00706	0.00782	0.00794	0.00731	0.00601	0.00474	0.0055	0.00875	0.01302	0.01735	0.02109	0.02371	0.02475	0.02391	0.02108	0.01629	0.00981	0.00219	0.00665	0.01532	0.02355	0.03072	0.03636	0.04012	0.04184	0.04151	0.03933	0.03563	0.03091	0.02581	0.02114
13.6855	0.000210029	0.000204754	0.000224923	0.000300483	0.000406951	0.000500655	0.000547221	0.000530555	0.000461949	0.000390622	0.00039754	0.000532598	0.00082852	0.00136	0.00218	0.00328	0.00457	0.0059	0.00705	0.0078	0.00792	0.0073	0.00601	0.00477	0.00553	0.00875	0.01298	0.01728	0.02099	0.02357	0.02459	0.02376	0.02093	0.01618	0.00976	0.00229	0.00664	0.01521	0.02335	0.03045	0.03604	0.03976	0.04146	0.04115	0.03901	0.03537	0.03074	0.02575	0.02118
13.7414	0.000210025	0.00020479	0.000224996	0.000300524	0.00040691	0.000500535	0.000547081	0.000530517	0.000462178	0.000391251	0.00039847	0.000533661	0.000829592	0.00136	0.00218	0.00328	0.00456	0.00588	0.00703	0.00778	0.00791	0.00729	0.00601	0.0048	0.00556	0.00874	0.01294	0.0172	0.02088	0.02344	0.02444	0.0236	0.02079	0.01607	0.00971	0.0024	0.00664	0.0151	0.02316	0.03019	0.03571	0.0394	0.04109	0.04079	0.03869	0.03512	0.03057	0.02568	0.02121
13.7973	0.000210022	0.000204825	0.000225067	0.000300563	0.000406867	0.000500412	0.000546938	0.000530474	0.000462402	0.000391874	0.000399394	0.000534715	0.000830647	0.00136	0.00218	0.00327	0.00456	0.00587	0.00701	0.00776	0.00789	0.00728	0.00602	0.00483	0.00559	0.00874	0.0129	0.01713	0.02078	0.0233	0.02429	0.02345	0.02065	0.01597	0.00966	0.00252	0.00664	0.015	0.02297	0.02992	0.03539	0.03904	0.04072	0.04043	0.03837	0.03486	0.0304	0.02561	0.02125
13.8531	0.000210017	0.00020486	0.000225137	0.0003006	0.000406821	0.000500285	0.00054679	0.000530426	0.000462622	0.000392492	0.000400311	0.00053576	0.000831686	0.00136	0.00218	0.00327	0.00455	0.00586	0.007	0.00774	0.00787	0.00726	0.00602	0.00486	0.00562	0.00874	0.01287	0.01706	0.02067	0.02317	0.02414	0.0233	0.02051	0.01586	0.00962	0.00266	0.00665	0.0149	0.02278	0.02966	0.03507	0.03869	0.04035	0.04007	0.03805	0.03461	0.03023	0.02554	0.02127
13.909	0.000210012	0.000204895	0.000225207	0.000300637	0.000406772	0.000500154	0.000546638	0.000530374	0.000462836	0.000393105	0.000401221	0.000536794	0.000832707	0.00136	0.00218	0.00327	0.00454	0.00585	0.00698	0.00772	0.00785	0.00725	0.00602	0.00488	0.00565	0.00874	0.01283	0.01698	0.02056	0.02304	0.02399	0.02314	0.02038	0.01576	0.00959	0.0028	0.00667	0.0148	0.0226	0.0294	0.03476	0.03833	0.03998	0.03972	0.03773	0.03435	0.03006	0.02546	0.0213
13.9648	0.000210007	0.000204928	0.000225275	0.000300671	0.000406722	0.000500021	0.000546482	0.000530317	0.000463046	0.000393712	0.000402125	0.000537819	0.00083371	0.00136	0.00218	0.00326	0.00453	0.00583	0.00696	0.0077	0.00783	0.00724	0.00602	0.00491	0.00568	0.00874	0.01279	0.01691	0.02045	0.0229	0.02384	0.02299	0.02024	0.01566	0.00955	0.00295	0.00669	0.0147	0.02241	0.02915	0.03444	0.03798	0.03961	0.03936	0.03741	0.03409	0.02988	0.02538	0.02131
14.0207	0.000210001	0.000204961	0.000225342	0.000300704	0.000406668	0.000499884	0.000546321	0.000530255	0.000463251	0.000394314	0.000403022	0.000538835	0.000834697	0.00136	0.00218	0.00326	0.00452	0.00582	0.00695	0.00768	0.00781	0.00722	0.00603	0.00494	0.0057	0.00873	0.01275	0.01683	0.02035	0.02277	0.02369	0.02284	0.0201	0.01556	0.00952	0.0031	0.00672	0.01461	0.02223	0.02889	0.03413	0.03763	0.03924	0.03901	0.03709	0.03384	0.02971	0.0253	0.02133
14.0766	0.000209995	0.000204993	0.000225409	0.000300735	0.000406613	0.000499743	0.000546157	0.000530188	0.00046345	0.00039491	0.000403913	0.00053984	0.000835666	0.00136	0.00217	0.00325	0.00452	0.00581	0.00693	0.00766	0.00779	0.00721	0.00603	0.00496	0.00573	0.00873	0.01271	0.01676	0.02024	0.02263	0.02354	0.02269	0.01997	0.01547	0.0095	0.00325	0.00675	0.01453	0.02206	0.02864	0.03381	0.03727	0.03888	0.03865	0.03677	0.03358	0.02953	0.02522	0.02133
14.1324	0.000209988	0.000205025	0.000225474	0.000300765	0.000406555	0.000499599	0.000545987	0.000530117	0.000463645	0.0003955	0.000404796	0.000540835	0.000836617	0.00136	0.00217	0.00325	0.00451	0.0058	0.00691	0.00764	0.00777	0.0072	0.00603	0.00499	0.00576	0.00873	0.01267	0.01668	0.02013	0.0225	0.02339	0.02253	0.01983	0.01537	0.00947	0.00341	0.00679	0.01444	0.02188	0.02839	0.0335	0.03692	0.03851	0.0383	0.03646	0.03332	0.02936	0.02513	0.02134
14.1883	0.00020998	0.000205055	0.000225538	0.000300793	0.000406494	0.000499452	0.000545814	0.000530041	0.000463835	0.000396085	0.000405673	0.000541821	0.000837551	0.00136	0.00217	0.00325	0.0045	0.00578	0.0069	0.00762	0.00775	0.00718	0.00603	0.00501	0.00578	0.00872	0.01263	0.01661	0.02002	0.02237	0.02324	0.02238	0.0197	0.01528	0.00945	0.00357	0.00684	0.01436	0.02171	0.02814	0.03319	0.03658	0.03815	0.03794	0.03614	0.03307	0.02918	0.02505	0.02134
14.2441	0.000209972	0.000205086	0.000225601	0.00030082	0.000406431	0.000499301	0.000545636	0.00052996	0.00046402	0.000396665	0.000406543	0.000542797	0.000838468	0.00136	0.00217	0.00324	0.00449	0.00577	0.00688	0.0076	0.00773	0.00717	0.00603	0.00504	0.00581	0.00872	0.01259	0.01653	0.01991	0.02223	0.02309	0.02223	0.01957	0.01519	0.00944	0.00372	0.00689	0.01428	0.02154	0.02789	0.03288	0.03623	0.03779	0.03759	0.03583	0.03281	0.029	0.02495	0.02133
14.3	0.000209964	0.000205115	0.000225664	0.000300844	0.000406366	0.000499147	0.000545455	0.000529874	0.0004642	0.000397239	0.000407406	0.000543762	0.000839367	0.00136	0.00217	0.00324	0.00448	0.00576	0.00686	0.00758	0.00771	0.00716	0.00603	0.00506	0.00583	0.00872	0.01255	0.01646	0.01981	0.0221	0.02294	0.02208	0.01943	0.0151	0.00942	0.00388	0.00694	0.01421	0.02137	0.02764	0.03258	0.03588	0.03743	0.03724	0.03551	0.03255	0.02882	0.02486	0.02132
[truncated: 152 more columns]

## Sheet: Fig.3f
	0.2	0.229	0.258	0.287	0.316	0.345	0.374	0.403	0.432	0.461	0.49	0.519	0.548	0.577	0.606	0.635	0.664	0.693	0.722	0.751	0.78	0.809	0.838	0.867	0.896	0.925	0.954	0.983	1.012	1.041	1.07	1.099	1.128	1.157	1.186	1.215	1.244	1.273	1.302	1.331	1.36	1.389	1.418	1.447	1.476	1.505	1.534	1.563	1.592
0	0.000601523	0.000711552	0.000810374	0.000885284	0.000928819	0.000944896	0.000953934	0.000988034	0.001068	0.00117942	0.00127793	0.00131467	0.0012606	0.00113271	0.00103424	0.00114366	0.001497	0.00193756	0.00229544	0.00243364	0.00225272	0.00173913	0.00129056	0.00218219	0.00419824	0.00679626	0.00978489	0.01303	0.0164134	0.0198398	0.0232486	0.0266245	0.0299992	0.0334431	0.0370462	0.0408921	0.0450314	0.0494628	0.0541273	0.0589132	0.0636692	0.0682213	0.072389	0.0759992	0.0788987	0.0809632	0.0821043	0.0822737	0.0814646
0.0558594	0.000601922	0.000712092	0.000811082	0.000886206	0.000930004	0.000946394	0.0009558	0.00099032	0.00107074	0.00118263	0.00128163	0.00131886	0.00126531	0.00113814	0.00104074	0.00115123	0.00150543	0.00194693	0.00230542	0.0024431	0.00225942	0.00173885	0.00127849	0.00217714	0.00420824	0.00682245	0.0098288	0.0130928	0.0164957	0.0199414	0.0233689	0.0267628	0.0301555	0.0336187	0.0372444	0.0411182	0.0452923	0.0497666	0.0544821	0.0593263	0.0641463	0.0687659	0.0730019	0.0766786	0.07964	0.0817592	0.0829454	0.0831481	0.0823596
0.111719	0.000602318	0.00071263	0.000811788	0.000887125	0.000931185	0.000947888	0.000957662	0.000992602	0.00107347	0.00118584	0.00128533	0.00132305	0.00127003	0.00114357	0.00104726	0.0011588	0.00151387	0.0019563	0.0023154	0.00245257	0.00226612	0.00173855	0.00126625	0.00217203	0.00421821	0.00684858	0.00987259	0.0131554	0.0165777	0.0200426	0.0234885	0.0269003	0.0303107	0.033793	0.037441	0.0413423	0.045551	0.0500681	0.0548346	0.0597372	0.0646213	0.0693086	0.0736133	0.0773569	0.0803806	0.0825549	0.0837866	0.0840233	0.0832557
0.167578	0.000602714	0.000713165	0.000812492	0.000888042	0.000932364	0.000949379	0.000959521	0.000994881	0.0010762	0.00118904	0.00128902	0.00132723	0.00127475	0.00114901	0.00105378	0.00116639	0.00152232	0.00196568	0.00232538	0.00246203	0.00227283	0.00173824	0.00125382	0.00216686	0.00422816	0.00687464	0.00991626	0.0132179	0.0166595	0.0201433	0.0236076	0.0270369	0.0304648	0.0339659	0.0376358	0.0415644	0.0458076	0.0503673	0.0551847	0.0601457	0.0650941	0.0698493	0.074223	0.0780339	0.0811204	0.0833503	0.0846279	0.084899	0.0841527
0.223438	0.000603108	0.000713699	0.000813193	0.000888956	0.000933539	0.000950866	0.000961377	0.000997156	0.00107893	0.00119224	0.00129271	0.00133141	0.00127946	0.00115446	0.00106032	0.001174	0.00153079	0.00197507	0.00233536	0.00247149	0.00227953	0.00173793	0.0012412	0.00216164	0.00423807	0.00690065	0.00995981	0.0132801	0.0167408	0.0202436	0.023726	0.0271726	0.0306178	0.0341373	0.0378289	0.0417846	0.0460619	0.050664	0.0555323	0.0605517	0.0655646	0.0703879	0.0748309	0.0787094	0.0818591	0.084145	0.0854691	0.0857751	0.0850505
0.279297	0.0006035	0.000714232	0.000813892	0.000889867	0.000934711	0.00095235	0.00096323	0.000999428	0.00108165	0.00119544	0.00129639	0.00133559	0.00128418	0.00115991	0.00106688	0.00118162	0.00153927	0.00198446	0.00234534	0.00248095	0.00228624	0.00173761	0.00122841	0.00215636	0.00424797	0.00692659	0.0100032	0.0133422	0.0168219	0.0203434	0.0238437	0.0273075	0.0307696	0.0343073	0.0380203	0.0420026	0.0463139	0.0509583	0.0558774	0.0609552	0.0660326	0.0709243	0.0754368	0.0793833	0.0825966	0.084939	0.0863101	0.0866514	0.0859489
0.335156	0.000603892	0.000714762	0.000814589	0.000890775	0.00093588	0.000953831	0.000965079	0.0010017	0.00108437	0.00119863	0.00130007	0.00133977	0.0012889	0.00116537	0.00107344	0.00118925	0.00154776	0.00199386	0.00235533	0.00249041	0.00229294	0.00173728	0.00121543	0.00215104	0.00425785	0.00695247	0.0100465	0.013404	0.0169027	0.0204427	0.0239608	0.0274415	0.0309202	0.0344758	0.0382098	0.0422186	0.0465635	0.05125	0.0562198	0.0613561	0.066498	0.0714583	0.0760406	0.0800555	0.0833328	0.0857322	0.0871506	0.0875276	0.0868478
0.391016	0.000604282	0.00071529	0.000815283	0.00089168	0.000937045	0.000955308	0.000966924	0.00100396	0.00108708	0.00120182	0.00130375	0.00134394	0.00129362	0.00117083	0.00108001	0.0011969	0.00155627	0.00200327	0.00236531	0.00249986	0.00229965	0.00173696	0.00120227	0.00214568	0.0042677	0.00697829	0.0100897	0.0134656	0.0169831	0.0205416	0.0240773	0.0275745	0.0310697	0.0346428	0.0383975	0.0424324	0.0468107	0.0515392	0.0565595	0.0617542	0.0669608	0.0719898	0.0766422	0.0807258	0.0840675	0.0865242	0.0879905	0.0884037	0.0877469
0.446875	0.00060467	0.000715817	0.000815975	0.000892583	0.000938207	0.000956782	0.000968766	0.00100622	0.0010898	0.001205	0.00130742	0.00134812	0.00129834	0.0011763	0.0010866	0.00120456	0.00156478	0.00201268	0.00237529	0.00250931	0.00230636	0.00173664	0.00118893	0.00214028	0.00427754	0.00700404	0.0101327	0.0135269	0.0170631	0.0206399	0.024193	0.0277067	0.0312179	0.0348082	0.0385834	0.042644	0.0470555	0.0518256	0.0568964	0.0621496	0.0674209	0.0725187	0.0772415	0.0813941	0.0848006	0.0873151	0.0888296	0.0892795	0.088646
0.502734	0.000605058	0.000716342	0.000816665	0.000893482	0.000939366	0.000958252	0.000970604	0.00100848	0.0010925	0.00120818	0.00131108	0.00135228	0.00130305	0.00118178	0.00109319	0.00121223	0.00157331	0.0020221	0.00238527	0.00251876	0.00231307	0.00173632	0.00117542	0.00213485	0.00428737	0.00702973	0.0101756	0.0135881	0.0171429	0.0207378	0.024308	0.0278378	0.0313649	0.0349721	0.0387673	0.0428534	0.0472977	0.0521093	0.0572304	0.062542	0.0678782	0.073045	0.0778383	0.0820602	0.0855318	0.0881045	0.0896678	0.0901547	0.0895451
0.558594	0.000605443	0.000716865	0.000817352	0.000894379	0.000940522	0.000959719	0.000972439	0.00101073	0.00109521	0.00121135	0.00131474	0.00135645	0.00130777	0.00118726	0.0010998	0.00121992	0.00158184	0.00203152	0.00239525	0.0025282	0.00231978	0.00173601	0.00116172	0.00212939	0.00429718	0.00705535	0.0102184	0.013649	0.0172222	0.0208351	0.0244222	0.027968	0.0315106	0.0351344	0.0389492	0.0430604	0.0475373	0.0523902	0.0575615	0.0629314	0.0683324	0.0735684	0.0784326	0.082724	0.0862611	0.0888925	0.0905048	0.0910293	0.0904438
0.614453	0.000605828	0.000717386	0.000818037	0.000895273	0.000941675	0.000961182	0.00097427	0.00101298	0.00109791	0.00121452	0.0013184	0.0013606	0.00131249	0.00119275	0.00110642	0.00122762	0.00159039	0.00204094	0.00240522	0.00253764	0.0023265	0.00173571	0.00114785	0.00212391	0.00430698	0.00708091	0.010261	0.0137096	0.0173012	0.0209319	0.0245358	0.0280972	0.031655	0.035295	0.0391292	0.0432651	0.0477743	0.0526682	0.0578896	0.0633177	0.0687837	0.0740889	0.0790241	0.0833854	0.0869884	0.0896786	0.0913406	0.0919029	0.091342
0.670312	0.000606211	0.000717905	0.00081872	0.000896164	0.000942824	0.000962642	0.000976098	0.00101523	0.0011006	0.00121768	0.00132205	0.00136476	0.00131721	0.00119824	0.00111304	0.00123533	0.00159895	0.00205037	0.0024152	0.00254708	0.00233322	0.00173542	0.00113379	0.00211841	0.00431677	0.0071064	0.0103035	0.0137701	0.0173798	0.0210281	0.0246486	0.0282254	0.031798	0.0354539	0.0393071	0.0434675	0.0480086	0.0529433	0.0582145	0.0637009	0.0692317	0.0746063	0.0796127	0.0840442	0.0877133	0.0904629	0.0921748	0.0927755	0.0922396
0.726172	0.000606593	0.000718422	0.0008194	0.000897052	0.00094397	0.000964098	0.000977922	0.00101747	0.00110329	0.00122084	0.0013257	0.00136891	0.00132192	0.00120374	0.00111968	0.00124305	0.00160752	0.0020598	0.00242517	0.00255651	0.00233994	0.00173515	0.00111957	0.0021129	0.00432655	0.00713183	0.0103458	0.0138302	0.017458	0.0211238	0.0247606	0.0283525	0.0319398	0.0356112	0.0394829	0.0436674	0.0482401	0.0532153	0.0585363	0.0640808	0.0696766	0.0751206	0.0801984	0.0847002	0.0884358	0.0912452	0.0930074	0.0936468	0.0931362
0.782031	0.000606973	0.000718938	0.000820078	0.000897937	0.000945112	0.00096555	0.000979742	0.00101971	0.00110598	0.00122399	0.00132934	0.00137306	0.00132664	0.00120924	0.00112632	0.00125078	0.00161609	0.00206924	0.00243513	0.00256594	0.00234667	0.00173489	0.00110517	0.00210738	0.00433633	0.00715719	0.010388	0.0138901	0.0175358	0.0212189	0.0248718	0.0284786	0.0320801	0.0357667	0.0396566	0.0438648	0.0484689	0.0534843	0.0588548	0.0644573	0.070118	0.0756316	0.0807809	0.0853534	0.0891558	0.0920252	0.0938381	0.0945166	0.0940318
0.837891	0.000607352	0.000719451	0.000820753	0.00089882	0.000946251	0.000966999	0.000981558	0.00102195	0.00110866	0.00122714	0.00133297	0.0013772	0.00133136	0.00121475	0.00113298	0.00125852	0.00162468	0.00207868	0.0024451	0.00257536	0.00235341	0.00173465	0.00109059	0.00210187	0.00434611	0.00718249	0.01043	0.0139498	0.0176132	0.0213135	0.0249822	0.0286036	0.0322191	0.0359205	0.0398282	0.0440597	0.0486947	0.0537502	0.05917	0.0648304	0.070556	0.0761393	0.0813602	0.0860035	0.089873	0.0928028	0.0946668	0.0953848	0.0949262
0.89375	0.00060773	0.000719963	0.000821427	0.000899699	0.000947387	0.000968444	0.000983371	0.00102418	0.00111134	0.00123029	0.00133661	0.00138134	0.00133607	0.00122026	0.00113964	0.00126628	0.00163327	0.00208812	0.00245506	0.00258478	0.00236014	0.00173443	0.00107584	0.00209635	0.00435588	0.00720771	0.0104718	0.0140092	0.0176902	0.0214074	0.0250918	0.0287275	0.0323566	0.0360724	0.0399976	0.044252	0.0489177	0.0540128	0.0594818	0.0652	0.0709905	0.0766434	0.0819361	0.0866505	0.0905873	0.0935779	0.0954933	0.0962512	0.095819
0.949609	0.000608106	0.000720473	0.000822097	0.000900575	0.000948519	0.000969886	0.00098518	0.0010264	0.00111401	0.00123342	0.00134023	0.00138548	0.00134078	0.00122578	0.00114632	0.00127404	0.00164188	0.00209756	0.00246501	0.00259419	0.00236689	0.00173423	0.00106093	0.00209085	0.00436565	0.00723287	0.0105135	0.0140683	0.0177668	0.0215008	0.0252006	0.0288503	0.0324927	0.0362226	0.0401648	0.0444417	0.0491376	0.0542722	0.0597901	0.065566	0.0714213	0.0771439	0.0825085	0.0872942	0.0912985	0.0943502	0.0963175	0.0971156	0.0967103
1.00547	0.000608481	0.000720981	0.000822766	0.000901449	0.000949648	0.000971324	0.000986984	0.00102863	0.00111668	0.00123656	0.00134385	0.00138961	0.0013455	0.0012313	0.001153	0.00128182	0.00165049	0.002107	0.00247497	0.0026036	0.00237363	0.00173406	0.00104584	0.00208537	0.00437543	0.00725797	0.0105551	0.0141271	0.017843	0.0215935	0.0253086	0.028972	0.0326273	0.0363709	0.0403297	0.0446288	0.0493546	0.0545283	0.0600948	0.0659283	0.0718483	0.0776406	0.0830773	0.0879343	0.0920066	0.0951196	0.097139	0.0979777	0.0975996
1.06133	0.000608854	0.000721487	0.000823431	0.00090232	0.000950774	0.000972758	0.000988785	0.00103084	0.00111934	0.00123969	0.00134746	0.00139373	0.00135021	0.00123682	0.00115969	0.0012896	0.00165911	0.00211645	0.00248491	0.002613	0.00238039	0.00173392	0.00103059	0.00207991	0.00438522	0.00728299	0.0105965	0.0141856	0.0179187	0.0216856	0.0254156	0.0290925	0.0327605	0.0365173	0.0404924	0.0448132	0.0495685	0.054781	0.0603959	0.0662867	0.0722714	0.0781335	0.0836423	0.0885709	0.0927112	0.0958859	0.0979578	0.0988375	0.0984869
1.11719	0.000609226	0.000721991	0.000824095	0.000903187	0.000951896	0.000974188	0.000990583	0.00103306	0.001122	0.00124281	0.00135107	0.00139785	0.00135491	0.00124235	0.00116638	0.00129739	0.00166773	0.00212589	0.00249485	0.0026224	0.00238715	0.00173382	0.00101517	0.00207448	0.00439501	0.00730795	0.0106377	0.0142439	0.017994	0.0217771	0.0255218	0.0292119	0.0328921	0.0366618	0.0406527	0.0449948	0.0497792	0.0550302	0.0606933	0.0666413	0.0726906	0.0786224	0.0842034	0.0892038	0.0934124	0.0966489	0.0987736	0.0996946	0.099372
1.17305	0.000609597	0.000722493	0.000824756	0.000904052	0.000953015	0.000975615	0.000992376	0.00103527	0.00112466	0.00124593	0.00135467	0.00140197	0.00135962	0.00124788	0.00117309	0.0013052	0.00167636	0.00213534	0.00250479	0.00263179	0.00239392	0.00173374	0.000999581	0.00206909	0.00440481	0.00733283	0.0106787	0.0143019	0.0180689	0.0218679	0.0256271	0.0293301	0.0330222	0.0368044	0.0408106	0.0451736	0.0499868	0.0552759	0.060987	0.066992	0.0731058	0.0791072	0.0847605	0.0898327	0.0941098	0.0974085	0.0995864	0.100549	0.100255
1.22891	0.000609966	0.000722994	0.000825415	0.000904914	0.00095413	0.000977037	0.000994165	0.00103747	0.00112731	0.00124904	0.00135827	0.00140608	0.00136433	0.00125342	0.0011798	0.00131301	0.001685	0.00214479	0.00251472	0.00264117	0.0024007	0.00173371	0.000983835	0.00206374	0.00441462	0.00735765	0.0107196	0.0143595	0.0181433	0.0219581	0.0257316	0.029447	0.0331507	0.036945	0.0409662	0.0453496	0.0501911	0.055518	0.0612768	0.0673386	0.0735167	0.0795879	0.0853134	0.0904576	0.0948034	0.0981645	0.100396	0.1014	0.101135
1.28477	0.000610334	0.000723492	0.000826071	0.000905772	0.000955241	0.000978456	0.00099595	0.00103967	0.00112995	0.00125214	0.00136186	0.00141018	0.00136903	0.00125895	0.00118652	0.00132083	0.00169365	0.00215423	0.00252464	0.00265055	0.00240748	0.00173372	0.000967929	0.00205844	0.00442445	0.0073824	0.0107603	0.0144169	0.0182172	0.0220476	0.0258351	0.0295628	0.0332776	0.0370836	0.0411193	0.0455227	0.0503922	0.0557565	0.0615626	0.0676811	0.0739234	0.0800642	0.085862	0.0910783	0.0954929	0.0989167	0.101202	0.102249	0.102012
1.34062	0.0006107	0.000723989	0.000826725	0.000906628	0.00095635	0.000979872	0.000997731	0.00104187	0.00113259	0.00125525	0.00136545	0.00141428	0.00137373	0.00126449	0.00119325	0.00132866	0.0017023	0.00216367	0.00253455	0.00265992	0.00241427	0.00173376	0.000951865	0.0020532	0.00443429	0.00740708	0.0108009	0.0144739	0.0182906	0.0221365	0.0259376	0.0296773	0.033403	0.0372202	0.04127	0.045693	0.0505899	0.0559913	0.0618445	0.0680193	0.0743258	0.0805361	0.0864062	0.0916947	0.0961783	0.0996649	0.102004	0.103093	0.102886
1.39648	0.000611065	0.000724483	0.000827376	0.000907481	0.000957454	0.000981283	0.000999508	0.00104406	0.00113522	0.00125834	0.00136902	0.00141838	0.00137843	0.00127004	0.00119998	0.00133649	0.00171095	0.00217312	0.00254446	0.00266929	0.00242107	0.00173386	0.000935646	0.00204802	0.00444415	0.00743168	0.0108412	0.0145307	0.0183636	0.0222246	0.0260393	0.0297906	0.0335267	0.0373548	0.0414182	0.0458602	0.0507843	0.0562224	0.0621223	0.0683533	0.0747237	0.0810034	0.0869458	0.0923065	0.0968593	0.100409	0.102802	0.103935	0.103757
1.45234	0.000611429	0.000724976	0.000828025	0.00090833	0.000958556	0.00098269	0.00100128	0.00104625	0.00113785	0.00126143	0.00137259	0.00142247	0.00138312	0.00127558	0.00120672	0.00134434	0.00171962	0.00218256	0.00255436	0.00267865	0.00242788	0.001734	0.000919274	0.0020429	0.00445403	0.00745622	0.0108814	0.0145871	0.0184361	0.0223121	0.0261399	0.0299025	0.0336488	0.0374873	0.0415638	0.0460245	0.0509752	0.0564496	0.062396	0.0686829	0.075117	0.0814661	0.0874808	0.0929138	0.0975358	0.101149	0.103597	0.104772	0.104624
1.5082	0.000611791	0.000725467	0.000828671	0.000909177	0.000959653	0.000984094	0.00100305	0.00104844	0.00114048	0.00126451	0.00137616	0.00142655	0.00138781	0.00128113	0.00121347	0.00135219	0.00172828	0.002192	0.00256425	0.002688	0.0024347	0.0017342	0.000902752	0.00203787	0.00446393	0.00748069	0.0109214	0.0146432	0.0185081	0.0223988	0.0262396	0.0300132	0.0337692	0.0376176	0.0417068	0.0461858	0.0511627	0.056673	0.0626654	0.069008	0.0755057	0.0819241	0.088011	0.0935163	0.0982077	0.101884	0.104387	0.105606	0.105488
1.56406	0.000612152	0.000725956	0.000829315	0.000910021	0.000960747	0.000985493	0.00100481	0.00105061	0.0011431	0.00126759	0.00137972	0.00143063	0.0013925	0.00128668	0.00122022	0.00136005	0.00173695	0.00220143	0.00257414	0.00269734	0.00244153	0.00173445	0.000886084	0.00203292	0.00447386	0.00750508	0.0109612	0.014699	0.0185796	0.0224848	0.0263383	0.0301226	0.0338879	0.0377459	0.0418473	0.0463439	0.0513466	0.0568924	0.0629306	0.0693286	0.0758897	0.0823772	0.0885363	0.0941139	0.0988748	0.102615	0.105172	0.106435	0.106347
1.61992	0.000612512	0.000726443	0.000829957	0.000910861	0.000961838	0.000986889	0.00100657	0.00105279	0.00114571	0.00127066	0.00138327	0.0014347	0.00139719	0.00129223	0.00122698	0.00136791	0.00174563	0.00221087	0.00258401	0.00270668	0.00244837	0.00173476	0.000869272	0.00202806	0.00448381	0.0075294	0.0110008	0.0147544	0.0186505	0.0225701	0.026436	0.0302307	0.0340049	0.037872	0.0419852	0.046499	0.0515269	0.0571078	0.0631915	0.0696445	0.0762688	0.0828252	0.0890565	0.0947064	0.0995368	0.103341	0.105953	0.10726	0.107203
1.67578	0.00061287	0.000726928	0.000830596	0.000911699	0.000962925	0.00098828	0.00100833	0.00105496	0.00114832	0.00127372	0.00138682	0.00143876	0.00140187	0.00129779	0.00123374	0.00137578	0.0017543	0.0022203	0.00259387	0.002716	0.00245521	0.00173513	0.00085232	0.00202331	0.0044938	0.00755365	0.0110402	0.0148095	0.018721	0.0226547	0.0265327	0.0303374	0.0341201	0.0379959	0.0421203	0.0466509	0.0517037	0.0573192	0.063448	0.0699558	0.076643	0.0832682	0.0895715	0.0952937	0.100194	0.104062	0.106729	0.10808	0.108054
1.73164	0.000613226	0.000727412	0.000831232	0.000912533	0.000964008	0.000989668	0.00101008	0.00105712	0.00115092	0.00127678	0.00139035	0.00144282	0.00140655	0.00130334	0.00124051	0.00138366	0.00176298	0.00222972	0.00260373	0.00272532	0.00246207	0.00173556	0.000835232	0.00201866	0.00450381	0.00757783	0.0110794	0.0148643	0.0187909	0.0227385	0.0266284	0.0304428	0.0342337	0.0381177	0.0422528	0.0467996	0.0518767	0.0575265	0.0637	0.0702622	0.0770121	0.083706	0.0900812	0.0958757	0.100845	0.104777	0.1075	0.108896	0.108901
1.7875	0.000613581	0.000727893	0.000831866	0.000913365	0.000965088	0.000991052	0.00101183	0.00105928	0.00115352	0.00127983	0.00139389	0.00144688	0.00141123	0.0013089	0.00124728	0.00139154	0.00177167	0.00223915	0.00261357	0.00273464	0.00246895	0.00173606	0.000818012	0.00201412	0.00451386	0.00760194	0.0111185	0.0149187	0.0188603	0.0228215	0.026723	0.0305468	0.0343454	0.0382372	0.0423826	0.0469451	0.0520461	0.0577297	0.0639474	0.0705639	0.0773762	0.0841385	0.0905854	0.0964522	0.101492	0.105487	0.108266	0.109707	0.109744
1.84336	0.000613935	0.000728372	0.000832498	0.000914193	0.000966164	0.000992431	0.00101357	0.00106144	0.00115612	0.00128288	0.00139741	0.00145092	0.0014159	0.00131445	0.00125406	0.00139943	0.00178035	0.00224856	0.00262341	0.00274394	0.00247583	0.00173662	0.000800664	0.00200971	0.00452394	0.00762597	0.0111573	0.0149728	0.0189292	0.0229038	0.0268166	0.0306494	0.0344553	0.0383544	0.0425096	0.0470873	0.0522117	0.0579286	0.0641903	0.0708605	0.077735	0.0845656	0.0910842	0.0970231	0.102132	0.106192	0.109027	0.110512	0.110581
1.89922	0.000614288	0.00072885	0.000833127	0.000915018	0.000967236	0.000993807	0.00101531	0.00106359	0.0011587	0.00128592	0.00140093	0.00145496	0.00142057	0.00132001	0.00126084	0.00140732	0.00178904	0.00225797	0.00263323	0.00275323	0.00248272	0.00173726	0.000783194	0.00200542	0.00453406	0.00764993	0.0111959	0.0150265	0.0189975	0.0229853	0.0269091	0.0307506	0.0345635	0.0384694	0.0426339	0.0472262	0.0523735	0.0581233	0.0644284	0.0711522	0.0780885	0.0849871	0.0915772	0.0975882	0.102767	0.106891	0.109782	0.111312	0.111413
1.95508	0.000614639	0.000729325	0.000833754	0.00091584	0.000968305	0.000995178	0.00101704	0.00106574	0.00116128	0.00128895	0.00140444	0.001459	0.00142524	0.00132557	0.00126763	0.00141522	0.00179773	0.00226738	0.00264304	0.00276252	0.00248963	0.00173798	0.000765606	0.00200128	0.00454421	0.00767381	0.0112343	0.0150798	0.0190653	0.023066	0.0270006	0.0308503	0.0346698	0.038582	0.0427553	0.0473618	0.0525314	0.0583137	0.0646619	0.0714388	0.0784367	0.085403	0.0920644	0.0981475	0.103396	0.107584	0.110531	0.112107	0.11224
2.01094	0.000614988	0.000729799	0.000834378	0.000916659	0.00096937	0.000996545	0.00101877	0.00106788	0.00116386	0.00129198	0.00140794	0.00146302	0.0014299	0.00133113	0.00127442	0.00142312	0.00180642	0.00227678	0.00265284	0.00277179	0.00249655	0.00173877	0.000747906	0.00199728	0.00455441	0.00769762	0.0112725	0.0151328	0.0191325	0.0231459	0.0270909	0.0309487	0.0347742	0.0386924	0.0428739	0.047494	0.0526855	0.0584997	0.0648906	0.0717202	0.0787794	0.0858132	0.0925458	0.0987006	0.104019	0.108272	0.111275	0.112896	0.113061
2.0668	0.000615336	0.000730271	0.000834999	0.000917475	0.000970432	0.000997908	0.0010205	0.00107001	0.00116643	0.001295	0.00141143	0.00146704	0.00143456	0.00133669	0.00128121	0.00143102	0.00181511	0.00228618	0.00266263	0.00278106	0.00250348	0.00173964	0.000730102	0.00199344	0.00456465	0.00772136	0.0113106	0.0151854	0.0191991	0.023225	0.0271802	0.0310455	0.0348768	0.0388004	0.0429896	0.0476229	0.0528356	0.0586813	0.0651144	0.0719964	0.0791165	0.0862176	0.093021	0.0992477	0.104635	0.108952	0.112012	0.113678	0.113877
2.12266	0.000615683	0.00073074	0.000835619	0.000918288	0.000971489	0.000999267	0.00102222	0.00107215	0.00116899	0.00129801	0.00141492	0.00147105	0.00143921	0.00134225	0.00128801	0.00143893	0.0018238	0.00229556	0.0026724	0.00279031	0.00251042	0.0017406	0.000712199	0.00198976	0.00457494	0.00774502	0.0113483	0.0152376	0.0192651	0.0233033	0.0272683	0.0311409	0.0349775	0.038906	0.0431024	0.0477482	0.0529818	0.0588584	0.0653333	0.0722673	0.0794479	0.086616	0.0934902	0.0997884	0.105245	0.109627	0.112743	0.114455	0.114687
[truncated: 218 more rows]
[truncated: 152 more columns]

## Sheet: Fig.4
Fig.4a									Fig.4b									Fig.4ｃ				Fig.4ｄ
[truncated: 2,127 more rows]

## Sheet: Fig.5
Fig.5b											Fig.5c				Fig.5d										Fig.5d										Fig.5g
[truncated: 20,110 more rows]
